# Supplementary material for: A transcriptome-wide association study based on 27 tissues identifies 106 genes potentially relevant for disease pathology in age-related macular degeneration
Source: Sci Rep. 2020 Jan 31;10:1584. doi: 10.1038/s41598-020-58510-9 (PMC6994629; doi:10.1038/s41598-020-58510-9)
Supplement: Supplementary file 1 — Supplementary Information. [file 41598_2020_58510_MOESM1_ESM.xlsx]

## Sheet: Sheet 1
Supplementary Table S4a. Identification of AMD-associated genes overlapping with GWAS loci of 82 complex diseases and traits - Included complex diseases and traits
group	abbreviation	trait/disease	PMIDs	SNPs original	SNPs included
Aging	LTL	Leukocyte telomere length	PMID23535734	7	7
AMD	AMD	Age-related macular degeneration	PMID26691988	52	52			Legend
Anthropometric traits	BFP	Body fat percentage	PMID26833246	12	12			group	investigated disease and trait groups
Anthropometric traits	BMI	Body mass index	PMID25673413	97	81			abbreviation	abbreviation of the trait used for further analysis
Anthropometric traits	HGT	Height	PMID20881960	180	177			trait/disease	GWAS phenotypes
Anthropometric traits	WHR	Waist-hip ratio	PMID25673412	49	47			PMIDs	PMIDs of the included GWAS
Autoimmune diseases	ALG	Self-reported allergies	PMID23817569	16	16			SNPs original	Number of SNPs identified in the respective GWAS
Autoimmune diseases	CD	Crohn's disease	PMID23128233	106	106			SNPs included	Number of SNPs included in our analysis
Autoimmune diseases	ECZ	Atopic dermatitis	PMID26482879; PMID23727859	31	22
Autoimmune diseases	IBD	Inflammatory bowel disease	PMID23128233	117	116
Autoimmune diseases	MS	Multiple sclerosis	PMID21833088	55	51
Autoimmune diseases	PSO	Psoriasis	PMID23143594	41	39
Autoimmune diseases	RA	Rheumatoid arthritis	PMID24390342; PMID23143596	101	79
Autoimmune diseases	SLE	Systemic lupus erythematosis	PMID26502338	43	41
Autoimmune diseases	T1D	Type 1 diabetes	PMID21980299; PMID19430480; PMID18978792; PMID17632545; PMID17554260; PMID19966805	51	41
Autoimmune diseases	UC	Ulcerative colitis	PMID23128233	74	73
Blood cells	HB	Haemoglobin	PMID23222517	20	20
Blood cells	MCH	Mean cell haemoglobin	PMID23222517	36	36
Blood cells	MCHC	Mean cell haemoglobin concentration	PMID23222517	13	13
Blood cells	MCV	Mean cell volume	PMID23222517	43	43
Blood cells	MPV	Mean platelet volume	PMID22139419	29	29
Blood cells	PCV	Packed cell volume	PMID23222517	15	15
Blood cells	PLT	Platelet count	PMID22139419	56	55
Blood cells	RBC	Red blood cell phenotypes	PMID23222517	75	74
Blood cells	RBCC	Red blood cell count	PMID23222517	26	25
Cancer	BCC	Basal cell carcinoma	PMID27539887; PMID25855136; PMID21700618	35	34
Cancer	BRC	Breast cancer - max. beta	PMID25751625	94	92
Cancer	BRConly	Breast cancer - only BRC	PMID25751625	94	83
Cancer	CLL	Chronic lymphocytic leukemia	PMID23770605; PMID24292274	30	27
Cancer	CMM	Cutaneous malignant melanoma	PMID21983785; PMID21983787; PMID26237428; PMID23455637	20	20
Cancer	CRC	Colorectal cancer	PMID25990418; PMID23266556; PMID21655089	28	25
Cancer	CSCC	Cutaneous squamous cell carcinoma	PMID26829030; PMID27424798	14	12
Cancer	ERN	Breast cancer - estrogen receptor negative	PMID25751625	79	15
Cancer	ERP	Breast cancer - estrogen receptor positive	PMID25751625	79	46
Cancer	MM	Multiple myeloma	PMID27363682	17	17
Cancer	PanC	Pancreatic cancer	PMID26929738	13	13
Cancer	PRC	Prostate cancer	PMID25217961; PMID23535732; PMID19767753; PMID18264098; PMID21743467; PMID18264097; PMID19767754; PMID19767752; PMID17401366; PMID21743057; PMID18758462; PMID17603485; PMID23065704	100	80
Cardiovascular diseases	CAD	Coronary artery disease	PMID23202125; PMID26343387	61	61
Cardiovascular diseases	DBP	Diastolic blood pressure	PMID21909115	29	26
Cardiovascular diseases	GBP	General blood pressure	PMID21909115	29	29
Cardiovascular diseases	HTN	Hypertension	PMID21909115	29	11
Cardiovascular diseases	SBP	Systolic blood pressure	PMID21909115	29	25
Complex eye diseases and traits	CCT	Central corneal thickness	PMID23291589	26	26
Complex eye diseases and traits	MYP	Myopia	PMID23468642	22	22
Complex eye diseases and traits	ODCA	Optic disc - Cup area	PMID25631615	22	22
Complex eye diseases and traits	ODDA	Optic disc - Disc area	PMID25631615	14	13
Complex eye diseases and traits	POAG	Primary open-angled glaucoma	PMID26752265	9	9
Complex eye diseases and traits	VCDR	Vertical cup-disc ratio	PMID25241763	18	18
Immune-related traits	CRP	C-reactive protein	PMID21300955	18	18
Immune-related traits	ICC	Immune cell count	PMID25772697	1225	72
Immune-related traits	PICC	Pro-imflammatory cell count	PMID25772697	1225	57
Lifestyle	EDU	Educational attainment	PMID27225129	74	74
Lifestyle	MRN	Morningness	PMID27494321	22	20
Metabolic traits	ALP	LEP - alkaline phosphatase	PMID22001757	43	14
Metabolic traits	ALT	LEP - alanine transaminase	PMID22001757	43	4
Metabolic traits	BMDFN	Bone mineral density - femoral neck	PMID22504420	64	50
Metabolic traits	BMDLS	Bone mineral density - lumbar spine	PMID22504420	64	48
Metabolic traits	EYEC	Eye colour	PMID18483556; PMID18488028; PMID17952075	6	6
Metabolic traits	FGC	Fibrinogen concentration	PMID26561523	41	40
Metabolic traits	GGT	LEP - γ-glutamyl transferase	PMID22001757	43	25
Metabolic traits	HARC	Hair colour	PMID18483556; PMID18488028; PMID17952075	10	10
Metabolic traits	HDL	High-density lipoprotein	PMID24097068	71	71
Metabolic traits	LDL	Low-density lipoprotein	PMID24097068	58	58
Metabolic traits	LEP	Liver enzymes in plasma	PMID22001757	43	42
Metabolic traits	PIGM	Pigmentation	PMID18483556; PMID18488028; PMID17952075	12	12
Metabolic traits	SCC	Serum calcium concentration	PMID24068962	7	7
Metabolic traits	SUC	Serum urate concentration	PMID23263486	35	32
Metabolic traits	T2D	Type 2 diabetes	PMID24509480; PMID22885922	72	53
Metabolic traits	TC	Total cholesterol	PMID24097068	74	74
Metabolic traits	TG	Triglycerides	PMID24097068	40	39
Metabolic traits	VEGF	Circulating VEGF levels	PMID26910538	10	10
Metabolic traits	VitD	Vitamin D level	PMID20541252	4	3
Neurological diseases	AD	Alzheimer's disease	PMID24162737	21	20
Neurological diseases	MDD	Major depressive disorder	PMID27479909	17	17
Neurological diseases	MIG	Migraine	PMID23793025; PMID27322543	53	39
Neurological diseases	PD	Parkinson's disease	PMID25064009	32	29
Neurological diseases	SCZ	Schizophrenia	PMID25056061	128	124
Organ function	eGFR	estimated glomerular filtration rate of creatinine	PMID26831199; PMID20383146	55	54
Organ function	FEV1	forced expiratory volume in 1 second	PMID26635082; PMID20010834; PMID21946350	37	12
Organ function	FEV1FVC	forced expiratory volume in 1 second/forced vital capacity	PMID21946350; PMID26635082; PMID20010835; PMID20010834	45	29
Organ function	FVC	forced vital capacity	PMID24929828; PMID26635082	10	9
Organ function	LGF	Lung function	PMID21946350; PMID26635082; PMID24929828; PMID20010834; PMID20010835	75	48

## Sheet: Sheet 2
Supplementary Table S4b. Identification of AMD-associated genes overlapping with GWAS loci of 82 complex diseases and traits - AMD-associated genes of TWAS analysis overlapping with GWAS loci
ENSG	Gene	Chromosome	AMD associated tissues in TWAS (FDR < 0.001)	Analysis of R2 locus + 1 Mb window upstream and downstream			Analysis of R2 locus
				Locus position	Complex diseases and traits with significant GWAS signal in locus	Disease groups with significant GWAS signal in locus	Locus position	Complex diseases and traits with significant GWAS signal in locus	Disease groups with significant GWAS signal in locus
ENSG00000116667	C1orf21	1	1	chr1:181114791-185136539	HGT; CRC; HDL; SLE; MRN	Anthropometric traits; Cancer; Metabolic traits; Autoimmune diseases; Lifestyle	NA	NA	NA			Legend
ENSG00000162687	KCNT2	1	6	chr1:195206732-209024062	PanC; RBC; RBCC; AMD; CD; IBD; UC; BMI; eGFR; MS; EDU; BRC; ERN; PRC; MCV; MCHC; MPV; PLT; MCH; SLE; T1D; PD; AD; SCZ	Cancer; Blood cells; AMD; Autoimmune diseases; Anthropometric traits; Organ function; Lifestyle; Neurological diseases	chr1:196206732-197101263	AMD	AMD			ENSG	Ensembl identifier
ENSG00000000971	CFH	1	11	chr1:195206732-209024062	PanC; RBC; RBCC; AMD; CD; IBD; UC; BMI; eGFR; MS; EDU; BRC; ERN; PRC; MCV; MCHC; MPV; PLT; MCH; SLE; T1D; PD; AD; SCZ	Cancer; Blood cells; AMD; Autoimmune diseases; Anthropometric traits; Organ function; Lifestyle; Neurological diseases	chr1:196206732-197101263	AMD	AMD			Gene	Gene symbol
ENSG00000116785	CFHR3	1	20	chr1:195206732-209024062	PanC; RBC; RBCC; AMD; CD; IBD; UC; BMI; eGFR; MS; EDU; BRC; ERN; PRC; MCV; MCHC; MPV; PLT; MCH; SLE; T1D; PD; AD; SCZ	Cancer; Blood cells; AMD; Autoimmune diseases; Anthropometric traits; Organ function; Lifestyle; Neurological diseases	chr1:196206732-197101263	AMD	AMD			Chromosome	Chromosome on which the respective gene is located
ENSG00000244414	CFHR1	1	14	chr1:195206732-209024062	PanC; RBC; RBCC; AMD; CD; IBD; UC; BMI; eGFR; MS; EDU; BRC; ERN; PRC; MCV; MCHC; MPV; PLT; MCH; SLE; T1D; PD; AD; SCZ	Cancer; Blood cells; AMD; Autoimmune diseases; Anthropometric traits; Organ function; Lifestyle; Neurological diseases	chr1:196206732-197101263	AMD	AMD			AMD associated tissues in TWAS (FDR < 0.001)	Number of tissues in which the predicted gene expression is significantly AMD-associated in the conducted TWAS
ENSG00000134365	CFHR4	1	2	chr1:195206732-209024062	PanC; RBC; RBCC; AMD; CD; IBD; UC; BMI; eGFR; MS; EDU; BRC; ERN; PRC; MCV; MCHC; MPV; PLT; MCH; SLE; T1D; PD; AD; SCZ	Cancer; Blood cells; AMD; Autoimmune diseases; Anthropometric traits; Organ function; Lifestyle; Neurological diseases	chr1:196206732-197101263	AMD	AMD			Locus position	GWAS locus position, defined by the R2 or the R2 + 1 Mb of the GWAS lead variants; overlapping GWAS loci of different phenotypes were merged to one GWAS locus
ENSG00000143278	F13B	1	1	chr1:195206732-209024062	PanC; RBC; RBCC; AMD; CD; IBD; UC; BMI; eGFR; MS; EDU; BRC; ERN; PRC; MCV; MCHC; MPV; PLT; MCH; SLE; T1D; PD; AD; SCZ	Cancer; Blood cells; AMD; Autoimmune diseases; Anthropometric traits; Organ function; Lifestyle; Neurological diseases	chr1:196206732-197101263	AMD	AMD			Complex diseases and traits with significant GWAS signal in locus	phenotypes for which a significant GWAS variant is located in the given locus
ENSG00000066279	ASPM	1	1	chr1:195206732-209024062	PanC; RBC; RBCC; AMD; CD; IBD; UC; BMI; eGFR; MS; EDU; BRC; ERN; PRC; MCV; MCHC; MPV; PLT; MCH; SLE; T1D; PD; AD; SCZ	Cancer; Blood cells; AMD; Autoimmune diseases; Anthropometric traits; Organ function; Lifestyle; Neurological diseases	chr1:196206732-197101263	AMD	AMD			Disease groups with significant GWAS signal in locus	disease and traits groups for which a significant variant of at least one phenotype is located in the given locus
ENSG00000177888	ZBTB41	1	5	chr1:195206732-209024062	PanC; RBC; RBCC; AMD; CD; IBD; UC; BMI; eGFR; MS; EDU; BRC; ERN; PRC; MCV; MCHC; MPV; PLT; MCH; SLE; T1D; PD; AD; SCZ	Cancer; Blood cells; AMD; Autoimmune diseases; Anthropometric traits; Organ function; Lifestyle; Neurological diseases	NA	NA	NA
ENSG00000237861	RP11.332L8.1	1	1	chr1:195206732-209024062	PanC; RBC; RBCC; AMD; CD; IBD; UC; BMI; eGFR; MS; EDU; BRC; ERN; PRC; MCV; MCHC; MPV; PLT; MCH; SLE; T1D; PD; AD; SCZ	Cancer; Blood cells; AMD; Autoimmune diseases; Anthropometric traits; Organ function; Lifestyle; Neurological diseases	NA	NA	NA
ENSG00000213047	DENND1B	1	1	chr1:195206732-209024062	PanC; RBC; RBCC; AMD; CD; IBD; UC; BMI; eGFR; MS; EDU; BRC; ERN; PRC; MCV; MCHC; MPV; PLT; MCH; SLE; T1D; PD; AD; SCZ	Cancer; Blood cells; AMD; Autoimmune diseases; Anthropometric traits; Organ function; Lifestyle; Neurological diseases	chr1:197342380-197822994	CD; IBD	Autoimmune diseases
ENSG00000143355	LHX9	1	1	chr1:195206732-209024062	PanC; RBC; RBCC; AMD; CD; IBD; UC; BMI; eGFR; MS; EDU; BRC; ERN; PRC; MCV; MCHC; MPV; PLT; MCH; SLE; T1D; PD; AD; SCZ	Cancer; Blood cells; AMD; Autoimmune diseases; Anthropometric traits; Organ function; Lifestyle; Neurological diseases	NA	NA	NA
ENSG00000196352	CD55	1	3	chr1:195206732-209024062	PanC; RBC; RBCC; AMD; CD; IBD; UC; BMI; eGFR; MS; EDU; BRC; ERN; PRC; MCV; MCHC; MPV; PLT; MCH; SLE; T1D; PD; AD; SCZ	Cancer; Blood cells; AMD; Autoimmune diseases; Anthropometric traits; Organ function; Lifestyle; Neurological diseases	NA	NA	NA
ENSG00000117322	CR2	1	1	chr1:195206732-209024062	PanC; RBC; RBCC; AMD; CD; IBD; UC; BMI; eGFR; MS; EDU; BRC; ERN; PRC; MCV; MCHC; MPV; PLT; MCH; SLE; T1D; PD; AD; SCZ	Cancer; Blood cells; AMD; Autoimmune diseases; Anthropometric traits; Organ function; Lifestyle; Neurological diseases	NA	NA	NA
ENSG00000163072	NOSTRIN	2	1	chr2:168091942-171036266	PD; ALP; LEP; TC; eGFR	Neurological diseases; Metabolic traits; Organ function	NA	NA	NA
ENSG00000240344	PPIL3	2	16	chr2:197146381-205794757	UC; ALG; SCZ; TC; CMM; BCC; CLL; RA; MIG; CAD; T1D	Autoimmune diseases; Neurological diseases; Metabolic traits; Cancer; Cardiovascular diseases	NA	NA	NA
ENSG00000119013	NDUFB3	2	4	chr2:197146381-205794757	UC; ALG; SCZ; TC; CMM; BCC; CLL; RA; MIG; CAD; T1D	Autoimmune diseases; Neurological diseases; Metabolic traits; Cancer; Cardiovascular diseases	NA	NA	NA
ENSG00000169031	COL4A3	2	2	chr2:224028919-235847823	MIG; ECZ; LDL; TC; CD; IBD; MYP; SCC; GGT; LEP; HGT; AD; SCZ; MS; CLL; FEV1FVC; LGF; AMD; T2D; BFP; HDL; TG; CCT	Neurological diseases; Autoimmune diseases; Metabolic traits; Complex eye diseases and traits; Anthropometric traits; Cancer; Organ function; AMD	chr2:228083236-228100488; chr2:228126494-228231432	AMD; CCT	AMD; Complex eye diseases and traits
ENSG00000036054	TBC1D23	3	4	chr3:98053246-102765282	AMD; ODCA; VCDR; MS; ODDA	AMD; Complex eye diseases and traits; Autoimmune diseases	NA	NA	NA
ENSG00000114021	NIT2	3	5	chr3:98053246-102765282	AMD; ODCA; VCDR; MS; ODDA	AMD; Complex eye diseases and traits; Autoimmune diseases	NA	NA	NA
ENSG00000273488	RP11.114I8.4	3	2	chr3:98053246-102765282	AMD; ODCA; VCDR; MS; ODDA	AMD; Complex eye diseases and traits; Autoimmune diseases	NA	NA	NA
ENSG00000154174	TOMM70A	3	2	chr3:98053246-102765282	AMD; ODCA; VCDR; MS; ODDA	AMD; Complex eye diseases and traits; Autoimmune diseases	NA	NA	NA
ENSG00000181458	TMEM45A	3	1	chr3:98053246-102765282	AMD; ODCA; VCDR; MS; ODDA	AMD; Complex eye diseases and traits; Autoimmune diseases	NA	NA	NA
ENSG00000005059	CCDC109B	4	1	chr4:108002559-111659067	AMD; CLL	AMD; Cancer	NA	NA	NA
ENSG00000138794	CASP6	4	3	chr4:108002559-111659067	AMD; CLL	AMD; Cancer	NA	NA	NA
ENSG00000123739	PLA2G12A	4	13	chr4:108002559-111659067	AMD; CLL	AMD; Cancer	chr4:110626506-110659067	AMD	AMD
ENSG00000205403	CFI	4	1	chr4:108002559-111659067	AMD; CLL	AMD; Cancer	NA	NA	NA
ENSG00000135074	ADAM19	5	12	chr5:155367092-160888522	MPV; BRC; BRConly; ERP; FEV1FVC; LGF; PSO; MS; SLE; LDL; TC; TG	Blood cells; Cancer; Organ function; Autoimmune diseases; Metabolic traits	chr5:156925216-156966773	FEV1FVC; LGF	Organ function
ENSG00000161896	IP6K3	6	1	chr6:23452754-37647289	BCC; PRC; HB; MCH; RBC; HGT; T2D; MM; PSO; BRC; BRConly; CD; IBD; AMD; FEV1FVC; LGF; ICC; PICC; PLT; DBP; GBP; HTN; SBP; ALG; MIG; T1D; SCZ; MCV; LDL; TC; MCHC; PCV; FEV1; eGFR; CAD; SLE; WHR; BMI; CLL; RA; AD; PD; SUC; ALP; LEP; CRC	Cancer; Blood cells; Anthropometric traits; Metabolic traits; Autoimmune diseases; AMD; Organ function; Immune-related traits; Cardiovascular diseases; Neurological diseases	NA	NA	NA
ENSG00000112640	PPP2R5D	6	2	chr6:40721617-46097503	BMDLS; WHR; VEGF; RA; SUC; HB; PCV; RBC; AMD; eGFR; HDL; TG; MCH; RBCC; MCV; HGT	Metabolic traits; Anthropometric traits; Autoimmune diseases; Blood cells; AMD; Organ function	NA	NA	NA
ENSG00000106261	ZKSCAN1	7	1	chr7:95117918-102434302	AD; CD; IBD; UC; MCH; RBC; RBCC; MCV; AMD; MCHC; PRC; BCC; MRN; BMDFN; BMDLS	Neurological diseases; Autoimmune diseases; Blood cells; AMD; Cancer; Lifestyle; Metabolic traits	NA	NA	NA
ENSG00000066923	STAG3	7	1	chr7:95117918-102434302	AD; CD; IBD; UC; MCH; RBC; RBCC; MCV; AMD; MCHC; PRC; BCC; MRN; BMDFN; BMDLS	Neurological diseases; Autoimmune diseases; Blood cells; AMD; Cancer; Lifestyle; Metabolic traits	NA	NA	NA
ENSG00000078319	PMS2P1	7	14	chr7:95117918-102434302	AD; CD; IBD; UC; MCH; RBC; RBCC; MCV; AMD; MCHC; PRC; BCC; MRN; BMDFN; BMDLS	Neurological diseases; Autoimmune diseases; Blood cells; AMD; Cancer; Lifestyle; Metabolic traits	chr7:99894971-100111776	AD; AMD	Neurological diseases; AMD
ENSG00000242294	STAG3L5P	7	27	chr7:95117918-102434302	AD; CD; IBD; UC; MCH; RBC; RBCC; MCV; AMD; MCHC; PRC; BCC; MRN; BMDFN; BMDLS	Neurological diseases; Autoimmune diseases; Blood cells; AMD; Cancer; Lifestyle; Metabolic traits	chr7:99894971-100111776	AD; AMD	Neurological diseases; AMD
ENSG00000121716	PILRB	7	27	chr7:95117918-102434302	AD; CD; IBD; UC; MCH; RBC; RBCC; MCV; AMD; MCHC; PRC; BCC; MRN; BMDFN; BMDLS	Neurological diseases; Autoimmune diseases; Blood cells; AMD; Cancer; Lifestyle; Metabolic traits	chr7:99894971-100111776	AD; AMD	Neurological diseases; AMD
ENSG00000085514	PILRA	7	26	chr7:95117918-102434302	AD; CD; IBD; UC; MCH; RBC; RBCC; MCV; AMD; MCHC; PRC; BCC; MRN; BMDFN; BMDLS	Neurological diseases; Autoimmune diseases; Blood cells; AMD; Cancer; Lifestyle; Metabolic traits	chr7:99894971-100111776	AD; AMD	Neurological diseases; AMD
ENSG00000078487	ZCWPW1	7	3	chr7:95117918-102434302	AD; CD; IBD; UC; MCH; RBC; RBCC; MCV; AMD; MCHC; PRC; BCC; MRN; BMDFN; BMDLS	Neurological diseases; Autoimmune diseases; Blood cells; AMD; Cancer; Lifestyle; Metabolic traits	chr7:99894971-100111776	AD; AMD	Neurological diseases; AMD
ENSG00000166925	TSC22D4	7	8	chr7:95117918-102434302	AD; CD; IBD; UC; MCH; RBC; RBCC; MCV; AMD; MCHC; PRC; BCC; MRN; BMDFN; BMDLS	Neurological diseases; Autoimmune diseases; Blood cells; AMD; Cancer; Lifestyle; Metabolic traits	chr7:99894971-100111776	AD; AMD	Neurological diseases; AMD
ENSG00000166924	NYAP1	7	3	chr7:95117918-102434302	AD; CD; IBD; UC; MCH; RBC; RBCC; MCV; AMD; MCHC; PRC; BCC; MRN; BMDFN; BMDLS	Neurological diseases; Autoimmune diseases; Blood cells; AMD; Cancer; Lifestyle; Metabolic traits	chr7:99894971-100111776	AD; AMD	Neurological diseases; AMD
ENSG00000225329	RP11.325F22.5	7	1	chr7:103581402-108584780	AMD; SCZ; CAD; PLT; MPV; IBD; UC	AMD; Neurological diseases; Cardiovascular diseases; Blood cells; Autoimmune diseases	NA	NA	NA
ENSG00000237513	RP11.325F22.2	7	1	chr7:103581402-108584780	AMD; SCZ; CAD; PLT; MPV; IBD; UC	AMD; Neurological diseases; Cardiovascular diseases; Blood cells; Autoimmune diseases	chr7:104581402-105063372	AMD; SCZ	AMD; Neurological diseases
ENSG00000104689	TNFRSF10A	8	14	chr8:22082971-28468503	HGT; PRC; SUC; eGFR; WHR; AMD; AD; SCZ	Anthropometric traits; Cancer; Metabolic traits; Organ function; AMD; Neurological diseases	NA	NA	NA
ENSG00000083067	TRPM3	9	1	chr9:70397747-74452789	MYP; eGFR; AMD	Complex eye diseases and traits; Organ function; AMD	chr9:73438605-73452789	AMD	AMD
ENSG00000198963	RORB	9	1	chr9:75435160-79542286	AMD; HGT	AMD; Anthropometric traits	NA	NA	NA
ENSG00000106799	TGFBR1	9	1	chr9:100858102-102931769	AMD	AMD	chr9:101858102-101931769	AMD	AMD
ENSG00000136866	ZFP37	9	1	NA	NA	NA	NA	NA	NA
ENSG00000066468	FGFR2	10	1	chr10:120410917-125235355	BRC; BRConly; ERP; PD; FGC; MIG; AMD	Cancer; Neurological diseases; Metabolic traits; AMD	chr10:123331690-123353869	BRC; BRConly; ERP	Cancer
ENSG00000107669	ATE1	10	2	chr10:120410917-125235355	BRC; BRConly; ERP; PD; FGC; MIG; AMD	Cancer; Neurological diseases; Metabolic traits; AMD	NA	NA	NA
ENSG00000138162	TACC2	10	1	chr10:120410917-125235355	BRC; BRConly; ERP; PD; FGC; MIG; AMD	Cancer; Neurological diseases; Metabolic traits; AMD	NA	NA	NA
ENSG00000138152	BTBD16	10	14	chr10:120410917-125235355	BRC; BRConly; ERP; PD; FGC; MIG; AMD	Cancer; Neurological diseases; Metabolic traits; AMD	NA	NA	NA
ENSG00000107679	PLEKHA1	10	18	chr10:120410917-125235355	BRC; BRConly; ERP; PD; FGC; MIG; AMD	Cancer; Neurological diseases; Metabolic traits; AMD	chr10:124124669-124235355	MIG; AMD	Neurological diseases; AMD
ENSG00000254636	ARMS2	10	14	chr10:120410917-125235355	BRC; BRConly; ERP; PD; FGC; MIG; AMD	Cancer; Neurological diseases; Metabolic traits; AMD	chr10:124124669-124235355	MIG; AMD	Neurological diseases; AMD
ENSG00000166033	HTRA1	10	7	chr10:120410917-125235355	BRC; BRConly; ERP; PD; FGC; MIG; AMD	Cancer; Neurological diseases; Metabolic traits; AMD	chr10:124124669-124235355	MIG; AMD	Neurological diseases; AMD
ENSG00000187908	DMBT1	10	3	chr10:120410917-125235355	BRC; BRConly; ERP; PD; FGC; MIG; AMD	Cancer; Neurological diseases; Metabolic traits; AMD	NA	NA	NA
ENSG00000176584	RP11.318C4.2	10	2	chr10:120410917-125235355	BRC; BRConly; ERP; PD; FGC; MIG; AMD	Cancer; Neurological diseases; Metabolic traits; AMD	NA	NA	NA
ENSG00000272135	RP11.107C16.2	10	1	chr10:120410917-125235355	BRC; BRConly; ERP; PD; FGC; MIG; AMD	Cancer; Neurological diseases; Metabolic traits; AMD	NA	NA	NA
ENSG00000255624	RP11.564D11.3	10	1	chr10:120410917-125235355	BRC; BRConly; ERP; PD; FGC; MIG; AMD	Cancer; Neurological diseases; Metabolic traits; AMD	NA	NA	NA
ENSG00000095574	IKZF5	10	1	chr10:120410917-125235355	BRC; BRConly; ERP; PD; FGC; MIG; AMD	Cancer; Neurological diseases; Metabolic traits; AMD	NA	NA	NA
ENSG00000196177	ACADSB	10	1	chr10:120410917-125235355	BRC; BRConly; ERP; PD; FGC; MIG; AMD	Cancer; Neurological diseases; Metabolic traits; AMD	NA	NA	NA
ENSG00000270510	RP11.777F6.3	11	1	chr11:83634790-90058101	AD; MYP; BCC; CSCC; CMM; EYEC; PIGM; IBD	Neurological diseases; Complex eye diseases and traits; Cancer; Metabolic traits; Autoimmune diseases	chr11:87013438-87132007	IBD	Autoimmune diseases
ENSG00000166037	CEP57	11	3	chr11:94298828-97045998	RA; UC	Autoimmune diseases	NA	NA	NA
ENSG00000256885	AP001877.1	11	8	chr11:94298828-97045998	RA; UC	Autoimmune diseases	NA	NA	NA
ENSG00000135441	BLOC1S1	12	1	chr12:46963700-59202419	PRC; VCDR; IBD; UC; BMDLS; CRC; BMI; MPV; BCC; WHR; BMDFN; eGFR; MIG; FEV1FVC; LGF; HDL; TG; SCZ; T1D; PSO; EDU; AMD; MYP; SUC; RA; PLT; MS	Cancer; Complex eye diseases and traits; Autoimmune diseases; Metabolic traits; Anthropometric traits; Blood cells; Organ function; Neurological diseases; Lifestyle; AMD	NA	NA	NA
ENSG00000135437	RDH5	12	17	chr12:46963700-59202419	PRC; VCDR; IBD; UC; BMDLS; CRC; BMI; MPV; BCC; WHR; BMDFN; eGFR; MIG; FEV1FVC; LGF; HDL; TG; SCZ; T1D; PSO; EDU; AMD; MYP; SUC; RA; PLT; MS	Cancer; Complex eye diseases and traits; Autoimmune diseases; Metabolic traits; Anthropometric traits; Blood cells; Organ function; Neurological diseases; Lifestyle; AMD	chr12:56115585-56213297	AMD; MYP	AMD; Complex eye diseases and traits
ENSG00000187676	B3GALTL	13	5	chr13:30742232-34382028	BRC; BRConly; LDL; AMD; HGT	Cancer; Metabolic traits; AMD; Anthropometric traits	chr13:31742232-31839274	AMD	AMD
ENSG00000054690	PLEKHH1	14	2	chr14:66964688-73450533	MCV; RBC; T1D; HGT; CD; IBD; RA; BRC; BRConly; ERP; AMD; FGC; SLE; MS; PRC; PLT; PD; SCZ	Blood cells; Autoimmune diseases; Anthropometric traits; Cancer; AMD; Metabolic traits; Neurological diseases	NA	NA	NA
ENSG00000100599	RIN3	14	1	chr14:90327865-94608977	AD; BMDFN; BMDLS; EYEC; HARC; PIGM; HGT; FEV1; LGF; BRC; BRConly; ERP; MIG; PLT	Neurological diseases; Metabolic traits; Anthropometric traits; Organ function; Cancer; Blood cells	chr14:93068516-93118229	BRC; BRConly; FEV1; LGF	Cancer; Organ function
ENSG00000128918	ALDH1A2	15	1	chr15:55358848-59742418	CLL; WHR; HB; RBC; HDL; TC; TG; AMD	Cancer; Anthropometric traits; Blood cells; Metabolic traits; AMD	chr15:58671721-58692118; chr15:58718529-58742418	HB; RBC; HDL; TC; TG; AMD	Blood cells; Metabolic traits; AMD
ENSG00000166035	LIPC	15	1	chr15:55358848-59742418	CLL; WHR; HB; RBC; HDL; TC; TG; AMD	Cancer; Anthropometric traits; Blood cells; Metabolic traits; AMD	chr15:58718529-58742418	AMD	AMD
ENSG00000140474	ULK3	15	1	chr15:59878030-81437870	HGT; BMI; RA; SCZ; CLL; FEV1FVC; LGF; CCT; WHR; ALG; CD; IBD; ICC; MCH; MCV; RBC; CAD; HB; DBP; GBP; HTN; SBP; SUC; eGFR; SLE; T2D; GGT; LEP; CRP; PLT; PICC; PD; MYP; MCHC; T1D	Anthropometric traits; Autoimmune diseases; Neurological diseases; Cancer; Organ function; Complex eye diseases and traits; Immune-related traits; Blood cells; Cardiovascular diseases; Metabolic traits	chr15:75031521-75449869	DBP; GBP; HTN; SBP; SLE; MCV; RBC	Cardiovascular diseases; Autoimmune diseases; Blood cells
ENSG00000187555	USP7	16	1	chr16:6458135-16255751	FEV1FVC; LGF; CRC; SCZ; MYP; ECZ; T1D; MS; SLE; PSO; RA; CD; IBD; HGT; TG; BMDFN; BMDLS	Organ function; Cancer; Neurological diseases; Complex eye diseases and traits; Autoimmune diseases; Anthropometric traits; Metabolic traits	NA	NA	NA
ENSG00000205361	MT1DP	16	1	chr16:55985514-59684999	SCZ; FEV1FVC; LGF; AMD; HDL; LDL; TC; TG	Neurological diseases; Organ function; AMD; Metabolic traits	NA	NA	NA
ENSG00000051108	HERPUD1	16	2	chr16:55985514-59684999	SCZ; FEV1FVC; LGF; AMD; HDL; LDL; TC; TG	Neurological diseases; Organ function; AMD; Metabolic traits	NA	NA	NA
ENSG00000087237	CETP	16	4	chr16:55985514-59684999	SCZ; FEV1FVC; LGF; AMD; HDL; LDL; TC; TG	Neurological diseases; Organ function; AMD; Metabolic traits	chr16:56985514-57006829	AMD; HDL; LDL; TC; TG	AMD; Metabolic traits
ENSG00000140853	NLRC5	16	2	chr16:55985514-59684999	SCZ; FEV1FVC; LGF; AMD; HDL; LDL; TC; TG	Neurological diseases; Organ function; AMD; Metabolic traits	NA	NA	NA
ENSG00000205336	GPR56	16	1	chr16:55985514-59684999	SCZ; FEV1FVC; LGF; AMD; HDL; LDL; TC; TG	Neurological diseases; Organ function; AMD; Metabolic traits	NA	NA	NA
ENSG00000050820	BCAR1	16	2	chr16:73469121-76516739	FEV1FVC; LGF; PanC; MM; T1D; T2D; AMD; MIG	Organ function; Cancer; Autoimmune diseases; Metabolic traits; AMD; Neurological diseases	chr16:75233867-75516739	FEV1FVC; LGF; PanC; MIG; T1D; T2D; AMD	Organ function; Cancer; Neurological diseases; Autoimmune diseases; Metabolic traits; AMD
ENSG00000153774	CFDP1	16	4	chr16:73469121-76516739	FEV1FVC; LGF; PanC; MM; T1D; T2D; AMD; MIG	Organ function; Cancer; Autoimmune diseases; Metabolic traits; AMD; Neurological diseases	chr16:75233867-75516739	FEV1FVC; LGF; PanC; MIG; T1D; T2D; AMD	Organ function; Cancer; Neurological diseases; Autoimmune diseases; Metabolic traits; AMD
ENSG00000166822	TMEM170A	16	2	chr16:73469121-76516739	FEV1FVC; LGF; PanC; MM; T1D; T2D; AMD; MIG	Organ function; Cancer; Autoimmune diseases; Metabolic traits; AMD; Neurological diseases	chr16:75233867-75516739	FEV1FVC; LGF; PanC; MIG; T1D; T2D; AMD	Organ function; Cancer; Neurological diseases; Autoimmune diseases; Metabolic traits; AMD
ENSG00000109084	TMEM97	17	2	chr17:24788058-31559630	AMD; PSO; CD; BRC; BRConly; MCH; RBC; HGT; PLT; MCV; MCHC; MPV	AMD; Autoimmune diseases; Cancer; Blood cells; Anthropometric traits	chr17:26592946-26740139	AMD	AMD
ENSG00000004142	POLDIP2	17	3	chr17:24788058-31559630	AMD; PSO; CD; BRC; BRConly; MCH; RBC; HGT; PLT; MCV; MCHC; MPV	AMD; Autoimmune diseases; Cancer; Blood cells; Anthropometric traits	chr17:26592946-26740139	AMD	AMD
ENSG00000244045	TMEM199	17	10	chr17:24788058-31559630	AMD; PSO; CD; BRC; BRConly; MCH; RBC; HGT; PLT; MCV; MCHC; MPV	AMD; Autoimmune diseases; Cancer; Blood cells; Anthropometric traits	chr17:26592946-26740139	AMD	AMD
ENSG00000185504	C17orf70	17	1	chr17:75357378-80686552	PSO; HDL; HB; RBC; BRC; BRConly; BMI; MIG; AMD	Autoimmune diseases; Metabolic traits; Blood cells; Cancer; Anthropometric traits; Neurological diseases; AMD	NA	NA	NA
ENSG00000182446	NPLOC4	17	1	chr17:75357378-80686552	PSO; HDL; HB; RBC; BRC; BRConly; BMI; MIG; AMD	Autoimmune diseases; Metabolic traits; Blood cells; Cancer; Anthropometric traits; Neurological diseases; AMD	chr17:79526821-79686552	AMD	AMD
ENSG00000185527	PDE6G	17	1	chr17:75357378-80686552	PSO; HDL; HB; RBC; BRC; BRConly; BMI; MIG; AMD	Autoimmune diseases; Metabolic traits; Blood cells; Cancer; Anthropometric traits; Neurological diseases; AMD	chr17:79526821-79686552	AMD	AMD
ENSG00000267530	AC006273.5	19	1	chr19:23867-14075165	BCC; MCH; MCV; RBC; HGT; MS; AMD; RBCC; CD; IBD; HB; PCV; AD; CAD; LDL; TC; HDL; UC; PSO; SLE; T1D; ECZ; RA; TG	Cancer; Blood cells; Anthropometric traits; Autoimmune diseases; AMD; Neurological diseases; Cardiovascular diseases; Metabolic traits	NA	NA	NA
ENSG00000175221	MED16	19	3	chr19:23867-14075165	BCC; MCH; MCV; RBC; HGT; MS; AMD; RBCC; CD; IBD; HB; PCV; AD; CAD; LDL; TC; HDL; UC; PSO; SLE; T1D; ECZ; RA; TG	Cancer; Blood cells; Anthropometric traits; Autoimmune diseases; AMD; Neurological diseases; Cardiovascular diseases; Metabolic traits	NA	NA	NA
ENSG00000116032	GRIN3B	19	2	chr19:23867-14075165	BCC; MCH; MCV; RBC; HGT; MS; AMD; RBCC; CD; IBD; HB; PCV; AD; CAD; LDL; TC; HDL; UC; PSO; SLE; T1D; ECZ; RA; TG	Cancer; Blood cells; Anthropometric traits; Autoimmune diseases; AMD; Neurological diseases; Cardiovascular diseases; Metabolic traits	NA	NA	NA
ENSG00000064666	CNN2	19	1	chr19:23867-14075165	BCC; MCH; MCV; RBC; HGT; MS; AMD; RBCC; CD; IBD; HB; PCV; AD; CAD; LDL; TC; HDL; UC; PSO; SLE; T1D; ECZ; RA; TG	Cancer; Blood cells; Anthropometric traits; Autoimmune diseases; AMD; Neurological diseases; Cardiovascular diseases; Metabolic traits	chr19:1023867-1033360	AMD	AMD
ENSG00000064687	ABCA7	19	2	chr19:23867-14075165	BCC; MCH; MCV; RBC; HGT; MS; AMD; RBCC; CD; IBD; HB; PCV; AD; CAD; LDL; TC; HDL; UC; PSO; SLE; T1D; ECZ; RA; TG	Cancer; Blood cells; Anthropometric traits; Autoimmune diseases; AMD; Neurological diseases; Cardiovascular diseases; Metabolic traits	chr19:1050130-1080311	AD	Neurological diseases
ENSG00000267427	CTC.503J8.6	19	1	chr19:23867-14075165	BCC; MCH; MCV; RBC; HGT; MS; AMD; RBCC; CD; IBD; HB; PCV; AD; CAD; LDL; TC; HDL; UC; PSO; SLE; T1D; ECZ; RA; TG	Cancer; Blood cells; Anthropometric traits; Autoimmune diseases; AMD; Neurological diseases; Cardiovascular diseases; Metabolic traits	NA	NA	NA
ENSG00000125651	GTF2F1	19	1	chr19:23867-14075165	BCC; MCH; MCV; RBC; HGT; MS; AMD; RBCC; CD; IBD; HB; PCV; AD; CAD; LDL; TC; HDL; UC; PSO; SLE; T1D; ECZ; RA; TG	Cancer; Blood cells; Anthropometric traits; Autoimmune diseases; AMD; Neurological diseases; Cardiovascular diseases; Metabolic traits	NA	NA	NA
ENSG00000125734	GPR108	19	22	chr19:23867-14075165	BCC; MCH; MCV; RBC; HGT; MS; AMD; RBCC; CD; IBD; HB; PCV; AD; CAD; LDL; TC; HDL; UC; PSO; SLE; T1D; ECZ; RA; TG	Cancer; Blood cells; Anthropometric traits; Autoimmune diseases; AMD; Neurological diseases; Cardiovascular diseases; Metabolic traits	NA	NA	NA
ENSG00000104856	RELB	19	1	chr19:43281094-53342703	UC; PLT; BMI; CAD; AMD; CRP; HDL; LDL; TC; CD; BFP; T2D; BRC; BRConly; T1D; CLL; PRC; AD; MS; ALP; LEP; IBD; GGT; SCZ; FGC	Autoimmune diseases; Blood cells; Anthropometric traits; Cardiovascular diseases; AMD; Immune-related traits; Metabolic traits; Cancer; Neurological diseases	NA	NA	NA
ENSG00000189114	BLOC1S3	19	1	chr19:43281094-53342703	UC; PLT; BMI; CAD; AMD; CRP; HDL; LDL; TC; CD; BFP; T2D; BRC; BRConly; T1D; CLL; PRC; AD; MS; ALP; LEP; IBD; GGT; SCZ; FGC	Autoimmune diseases; Blood cells; Anthropometric traits; Cardiovascular diseases; AMD; Immune-related traits; Metabolic traits; Cancer; Neurological diseases	NA	NA	NA
ENSG00000104936	DMPK	19	1	chr19:43281094-53342703	UC; PLT; BMI; CAD; AMD; CRP; HDL; LDL; TC; CD; BFP; T2D; BRC; BRConly; T1D; CLL; PRC; AD; MS; ALP; LEP; IBD; GGT; SCZ; FGC	Autoimmune diseases; Blood cells; Anthropometric traits; Cardiovascular diseases; AMD; Immune-related traits; Metabolic traits; Cancer; Neurological diseases	NA	NA	NA
ENSG00000176920	FUT2	19	1	chr19:43281094-53342703	UC; PLT; BMI; CAD; AMD; CRP; HDL; LDL; TC; CD; BFP; T2D; BRC; BRConly; T1D; CLL; PRC; AD; MS; ALP; LEP; IBD; GGT; SCZ; FGC	Autoimmune diseases; Blood cells; Anthropometric traits; Cardiovascular diseases; AMD; Immune-related traits; Metabolic traits; Cancer; Neurological diseases	chr19:49158532-49252574	ALP; LEP; TC; CD; IBD; GGT	Metabolic traits; Autoimmune diseases
ENSG00000176909	MAMSTR	19	1	chr19:43281094-53342703	UC; PLT; BMI; CAD; AMD; CRP; HDL; LDL; TC; CD; BFP; T2D; BRC; BRConly; T1D; CLL; PRC; AD; MS; ALP; LEP; IBD; GGT; SCZ; FGC	Autoimmune diseases; Blood cells; Anthropometric traits; Cardiovascular diseases; AMD; Immune-related traits; Metabolic traits; Cancer; Neurological diseases	chr19:49158532-49252574	ALP; LEP; TC; CD; IBD; GGT	Metabolic traits; Autoimmune diseases
ENSG00000170866	LILRA3	19	1	chr19:53782919-56386920	IBD; UC; HDL	Autoimmune diseases; Metabolic traits	chr19:54782919-54809343	HDL	Metabolic traits
ENSG00000149634	SPATA25	20	1	chr20:42042364-51148037	PSO; HGT; MM; SCZ; PRC; IBD; ALG; WHR; CD; CRP; FGC; HDL; TC; MS; RA; UC; TG	Autoimmune diseases; Anthropometric traits; Cancer; Neurological diseases; Immune-related traits; Metabolic traits	NA	NA	NA
ENSG00000124257	NEURL2	20	1	chr20:42042364-51148037	PSO; HGT; MM; SCZ; PRC; IBD; ALG; WHR; CD; CRP; FGC; HDL; TC; MS; RA; UC; TG	Autoimmune diseases; Anthropometric traits; Cancer; Neurological diseases; Immune-related traits; Metabolic traits	NA	NA	NA
ENSG00000100979	PLTP	20	10	chr20:42042364-51148037	PSO; HGT; MM; SCZ; PRC; IBD; ALG; WHR; CD; CRP; FGC; HDL; TC; MS; RA; UC; TG	Autoimmune diseases; Anthropometric traits; Cancer; Neurological diseases; Immune-related traits; Metabolic traits	chr20:44534651-44590298	HDL; TG	Metabolic traits
ENSG00000124140	SLC12A5	20	9	chr20:42042364-51148037	PSO; HGT; MM; SCZ; PRC; IBD; ALG; WHR; CD; CRP; FGC; HDL; TC; MS; RA; UC; TG	Autoimmune diseases; Anthropometric traits; Cancer; Neurological diseases; Immune-related traits; Metabolic traits	chr20:44673546-44749251	CD; IBD; MS; RA	Autoimmune diseases
ENSG00000100151	PICK1	22	1	chr22:34638115-45379565	SCZ; MDD; BRC; BRConly; ERP; MM; T1D; BFP; ODCA; VCDR; TG; CMM; AMD; ODDA; CD; IBD; UC; PRC; ALT; LEP; RA; TC; HB; MCH; MCHC; MCV; PCV; RBC	Neurological diseases; Cancer; Autoimmune diseases; Anthropometric traits; Complex eye diseases and traits; Metabolic traits; AMD; Blood cells	chr22:38295271-38503972	AMD	AMD
ENSG00000128298	BAIAP2L2	22	2	chr22:34638115-45379565	SCZ; MDD; BRC; BRConly; ERP; MM; T1D; BFP; ODCA; VCDR; TG; CMM; AMD; ODDA; CD; IBD; UC; PRC; ALT; LEP; RA; TC; HB; MCH; MCHC; MCV; PCV; RBC	Neurological diseases; Cancer; Autoimmune diseases; Anthropometric traits; Complex eye diseases and traits; Metabolic traits; AMD; Blood cells	chr22:38295271-38503972; chr22:38505356-38614129	AMD; BFP; TG; CMM	AMD; Anthropometric traits; Metabolic traits; Cancer
ENSG00000100211	CBY1	22	1	chr22:34638115-45379565	SCZ; MDD; BRC; BRConly; ERP; MM; T1D; BFP; ODCA; VCDR; TG; CMM; AMD; ODDA; CD; IBD; UC; PRC; ALT; LEP; RA; TC; HB; MCH; MCHC; MCV; PCV; RBC	Neurological diseases; Cancer; Autoimmune diseases; Anthropometric traits; Complex eye diseases and traits; Metabolic traits; AMD; Blood cells	NA	NA	NA

## Sheet: Sheet 3
Supplementary Table S4c. Identification of AMD-associated genes overlapping with GWAS loci of 82 complex diseases and traits - Included variants in locus definition
Variant	Phenotype	Chromosome	Position (hg19)	Effect allele	Non-effect allele	Pval in GWAS study	Frequency of Effect allele	Study	Population in Study	Excluded in R² calculation
rs11125529	LTL	2	54475866	A	C	4.48e-08	0.142	PMID23535734	EUR
rs10936599	LTL	3	169492101	C	T	2.54e-31	0.748	PMID23535734	EUR
rs7675998	LTL	4	164007820	G	A	4.35e-16	0.783	PMID23535734	EUR
rs2736100	LTL	5	1286516	C	A	4.38e-19	0.486	PMID23535734	EUR				Legend
rs9420907	LTL	10	105676465	C	A	6.9e-11	0.135	PMID23535734	EUR				Variant	reference SNP ID assigned by NCBI
rs8105767	LTL	19	22215441	G	A	1.11e-09	0.291	PMID23535734	EUR				Phenotype	GWAS phenotype, given in abbreviations according to Sheet 1, for which a significant association is described with the respective variant
rs755017	LTL	20	62421622	G	A	6.71e-09	0.131	PMID23535734	EUR				Chromosome	Chromosome on which the variant is located
rs10922109	AMD	1	196704632	C	A	1e-131	0.67	PMID26691988	EUR				Position (hg19)	Chromosomal position of the variant
rs570618	AMD	1	196657064	T	G	9.2e-76	0.47	PMID26691988	EUR				Effect allele	effect increasing allele according to the literature
rs121913059	AMD	1	196716375	T	C	2.2e-35	0.0015	PMID26691988	EUR	missing			Non-affected allele	effect decreasing allele according to the literature
rs148553336	AMD	1	196613173	T	C	8.8e-17	0.99	PMID26691988	EUR	missing			Pval in GWAS study	p value of the phenotype association in the respective GWAS study
rs187328863	AMD	1	196380158	T	C	2.8e-12	0.04	PMID26691988	EUR				Frequency of Effect allele	Allele frequency of the effect allele
rs61818925	AMD	1	196815450	T	G	6.3e-09	0.34	PMID26691988	EUR				Study	GWAS PMID
rs35292876	AMD	1	196706642	T	C	9.5e-08	0.01	PMID26691988	EUR	missing			Population in Study	investigated population in the GWAS, EUR = Europeans, TRANS = trans-ethnic including Europeans
rs191281603	AMD	1	196958651	C	G	7.7e-07	0.99	PMID26691988	EUR	missing			Excluded in R² calculation	indicates if a variant was excluded in our analysis, for example due to a very low allele frequency
rs11884770	AMD	2	228086920	C	T	0.00026	0.73	PMID26691988	EUR
rs62247658	AMD	3	64715155	C	T	7.8e-11	0.45	PMID26691988	EUR
rs140647181	AMD	3	99180668	C	T	1.6e-14	0.02	PMID26691988	EUR
rs55975637	AMD	3	99419853	A	G	3.8e-07	0.12	PMID26691988	EUR
rs10033900	AMD	4	110659067	T	C	1.2e-13	0.49	PMID26691988	EUR
rs141853578	AMD	4	110685820	T	C	7.4e-12	0.002	PMID26691988	EUR	missing
rs62358361	AMD	5	39327888	T	G	7.2e-09	0.01	PMID26691988	EUR	missing
rs114092250	AMD	5	35494448	G	A	9.5e-06	0.98	PMID26691988	EUR
rs116503776	AMD	6	31930462	G	A	5e-96	0.88	PMID26691988	EUR
rs144629244	AMD	6	31946792	A	G	1e-32	0.01	PMID26691988	EUR
rs114254831	AMD	6	32155581	G	A	8.8e-09	0.27	PMID26691988	EUR
rs181705462	AMD	6	31947027	T	G	2.8e-08	0.01	PMID26691988	EUR
rs943080	AMD	6	43826627	T	C	5.8e-13	0.52	PMID26691988	EUR
rs1142	AMD	7	104756326	T	C	1.3e-10	0.36	PMID26691988	EUR
rs7803454	AMD	7	99991548	T	C	2.8e-09	0.2	PMID26691988	EUR
rs79037040	AMD	8	23082971	T	G	5.1e-09	0.53	PMID26691988	EUR
rs10781182	AMD	9	76617720	T	G	1.5e-06	0.32	PMID26691988	EUR
rs71507014	AMD	9	73438605	G	GC	2.3e-08	0.42	PMID26691988	EUR
rs1626340	AMD	9	101923372	G	A	4e-07	0.8	PMID26691988	EUR
rs2740488	AMD	9	107661742	A	C	6e-07	0.73	PMID26691988	EUR
rs12357257	AMD	10	24999593	A	G	1.8e-06	0.23	PMID26691988	EUR
rs3750846	AMD	10	124215565	C	T	0	0.32	PMID26691988	EUR
rs3138141	AMD	12	56115778	A	C	4.7e-08	0.21	PMID26691988	EUR
rs61941274	AMD	12	112132610	A	G	3.2e-09	0.02	PMID26691988	EUR
rs9564692	AMD	13	31821240	C	T	1e-06	0.71	PMID26691988	EUR
rs61985136	AMD	14	68769199	T	C	8.2e-10	0.63	PMID26691988	EUR
rs2842339	AMD	14	68986999	G	A	3.3e-07	0.1	PMID26691988	EUR
rs2043085	AMD	15	58680954	C	T	7.7e-13	0.37	PMID26691988	EUR
rs2070895	AMD	15	58723939	G	A	1.8e-10	0.79	PMID26691988	EUR
rs5817082	AMD	16	56997349	C	CA	2.7e-08	0.75	PMID26691988	EUR
rs17231506	AMD	16	56994528	T	C	1.2e-06	0.33	PMID26691988	EUR
rs72802342	AMD	16	75234872	C	A	8e-09	0.93	PMID26691988	EUR
rs11080055	AMD	17	26649724	C	A	1.5e-05	0.52	PMID26691988	EUR
rs6565597	AMD	17	79526821	T	C	2.1e-07	0.39	PMID26691988	EUR
rs2230199	AMD	19	6718387	G	C	1.6e-60	0.24	PMID26691988	EUR
rs147859257	AMD	19	6718146	G	T	4.1e-26	0.01	PMID26691988	EUR	missing
rs12019136	AMD	19	5835677	G	A	4e-09	0.96	PMID26691988	EUR
rs67538026	AMD	19	1031438	C	T	1.4e-06	0.52	PMID26691988	EUR
rs429358	AMD	19	45411941	T	C	3.9e-39	0.88	PMID26691988	EUR
rs73036519	AMD	19	45748362	G	C	2.4e-05	0.71	PMID26691988	EUR
rs142450006	AMD	20	44614991	TTTTC	T	5.3e-09	0.87	PMID26691988	EUR	missing
rs201459901	AMD	20	56653724	T	TA	3.8e-12	0.94	PMID26691988	EUR
rs5754227	AMD	22	33105817	T	C	5.7e-16	0.88	PMID26691988	EUR
rs8135665	AMD	22	38476276	T	C	1.4e-08	0.21	PMID26691988	EUR
rs543874	BFP	1	177889480	G	A	4.5e-08	0.19	PMID26833246	TRANS
rs6755502	BFP	2	635721	C	T	1.4e-10	0.83	PMID26833246	TRANS
rs6738627	BFP	2	165544450	A	G	5.7e-09	0.37	PMID26833246	TRANS
rs2943652	BFP	2	227108446	C	T	1.5e-12	0.36	PMID26833246	TRANS
rs693839	BFP	13	80958288	C	T	6.6e-09	0.32	PMID26833246	TRANS
rs4788099	BFP	16	28855727	G	A	1.2e-08	0.38	PMID26833246	TRANS
rs1558902	BFP	16	53803574	A	T	3.8e-27	0.4	PMID26833246	TRANS
rs9906944	BFP	17	47091420	C	T	2.9e-08	0.67	PMID26833246	TRANS
rs6567160	BFP	18	57829135	C	T	1.3e-10	0.25	PMID26833246	TRANS
rs757318	BFP	19	18820308	C	A	4.8e-08	0.5	PMID26833246	TRANS	missing
rs6857	BFP	19	45392254	C	T	6.8e-09	0.83	PMID26833246	TRANS
rs3761445	BFP	22	38595411	G	A	2.5e-09	0.41	PMID26833246	TRANS
rs657452	BMI	1	49589847	A	G	5.48e-13	0.394	PMID25673413	EUR
rs11583200	BMI	1	50559820	C	T	1.48e-08	0.396	PMID25673413	EUR
rs3101336	BMI	1	72751185	C	T	2.66e-26	0.613	PMID25673413	EUR
rs12566985	BMI	1	75002193	G	A	3.28e-15	0.446	PMID25673413	EUR
rs12401738	BMI	1	78446761	A	G	1.15e-10	0.352	PMID25673413	EUR
rs11165643	BMI	1	96924097	T	C	2.07e-12	0.583	PMID25673413	EUR
rs17024393	BMI	1	110154688	C	T	7.03e-14	0.04	PMID25673413	EUR
rs543874	BMI	1	177889480	G	A	2.62e-35	0.193	PMID25673413	EUR
rs2820292	BMI	1	201784287	C	A	1.83e-10	0.555	PMID25673413	EUR
rs13021737	BMI	2	632348	G	A	1.11e-50	0.828	PMID25673413	EUR
rs10182181	BMI	2	25150296	G	A	8.78e-24	0.462	PMID25673413	EUR
rs11126666	BMI	2	26928811	A	G	1.33e-09	0.283	PMID25673413	EUR
rs1016287	BMI	2	59305625	T	C	2.25e-11	0.287	PMID25673413	EUR
rs11688816	BMI	2	63053048	G	A	1.89e-08	0.525	PMID25673413	EUR
rs2121279	BMI	2	143043285	T	C	2.31e-08	0.152	PMID25673413	EUR
rs1528435	BMI	2	181550962	T	C	1.2e-08	0.631	PMID25673413	EUR
rs7599312	BMI	2	213413231	G	A	1.17e-10	0.724	PMID25673413	EUR
rs6804842	BMI	3	25106437	G	A	2.48e-09	0.575	PMID25673413	EUR
rs2365389	BMI	3	61236462	C	T	1.63e-10	0.582	PMID25673413	EUR
rs3849570	BMI	3	81792112	A	C	2.6e-08	0.359	PMID25673413	EUR
rs13078960	BMI	3	85807590	G	T	1.74e-14	0.196	PMID25673413	EUR
rs16851483	BMI	3	141275436	T	G	3.55e-10	0.066	PMID25673413	EUR
rs1516725	BMI	3	185824004	C	T	1.89e-22	0.872	PMID25673413	EUR
rs10938397	BMI	4	45182527	G	A	3.21e-38	0.434	PMID25673413	EUR
rs17001654	BMI	4	77129568	G	C	7.76e-09	0.153	PMID25673413	EUR
rs13107325	BMI	4	103188709	T	C	1.83e-12	0.072	PMID25673413	EUR
rs11727676	BMI	4	145659064	T	C	2.55e-08	0.91	PMID25673413	EUR
rs2112347	BMI	5	75015242	T	G	6.19e-17	0.629	PMID25673413	EUR
rs205262	BMI	6	34563164	G	A	1.75e-10	0.273	PMID25673413	EUR
rs2033529	BMI	6	40348653	G	A	1.39e-08	0.293	PMID25673413	EUR	missing
rs2207139	BMI	6	50845490	G	A	4.13e-29	0.177	PMID25673413	EUR
rs9400239	BMI	6	108977663	C	T	1.61e-08	0.688	PMID25673413	EUR
rs9374842	BMI	6	120185665	T	C	2.67e-08	0.744	PMID25673413	EUR
rs13191362	BMI	6	163033350	A	G	7.34e-09	0.879	PMID25673413	EUR
rs1167827	BMI	7	75163169	G	A	6.33e-10	0.553	PMID25673413	EUR
rs9641123	BMI	7	93197732	C	G	2.08e-10	0.43	PMID25673413	EUR
rs17405819	BMI	8	76806584	T	C	2.07e-11	0.7	PMID25673413	EUR
rs2033732	BMI	8	85079709	C	T	4.89e-08	0.747	PMID25673413	EUR
rs4740619	BMI	9	15634326	T	C	4.56e-09	0.542	PMID25673413	EUR
rs10968576	BMI	9	28414339	G	A	6.61e-14	0.32	PMID25673413	EUR
rs6477694	BMI	9	111932342	C	T	2.67e-08	0.365	PMID25673413	EUR
rs1928295	BMI	9	120378483	T	C	7.91e-10	0.548	PMID25673413	EUR
rs10733682	BMI	9	129460914	A	G	1.83e-08	0.478	PMID25673413	EUR
rs7899106	BMI	10	87410904	G	A	2.96e-08	0.052	PMID25673413	EUR
rs17094222	BMI	10	102395440	C	T	5.94e-11	0.211	PMID25673413	EUR
rs11191560	BMI	10	104869038	C	T	8.45e-09	0.089	PMID25673413	EUR
rs7903146	BMI	10	114758349	C	T	1.11e-11	0.713	PMID25673413	EUR
rs4256980	BMI	11	8673939	G	C	2.9e-11	0.646	PMID25673413	EUR
rs11030104	BMI	11	27684517	A	G	5.56e-28	0.792	PMID25673413	EUR
rs2176598	BMI	11	43864278	T	C	2.97e-08	0.251	PMID25673413	EUR
rs3817334	BMI	11	47650993	T	C	5.15e-17	0.407	PMID25673413	EUR
rs12286929	BMI	11	115022404	G	A	1.31e-12	0.523	PMID25673413	EUR
rs7138803	BMI	12	50247468	A	G	8.15e-24	0.384	PMID25673413	EUR
rs11057405	BMI	12	122781897	G	A	2.02e-08	0.901	PMID25673413	EUR
rs12016871	BMI	13	28017782	T	C	2.29e-10	0.203	PMID25673413	EUR
rs12429545	BMI	13	54102206	A	G	1.09e-12	0.133	PMID25673413	EUR
rs9540493	BMI	13	66205704	A	G	4.97e-08	0.452	PMID25673413	EUR
rs10132280	BMI	14	25928179	C	A	1.14e-11	0.682	PMID25673413	EUR
rs12885454	BMI	14	29736838	C	A	1.94e-10	0.642	PMID25673413	EUR
rs11847697	BMI	14	30515112	T	C	3.99e-09	0.042	PMID25673413	EUR
rs7141420	BMI	14	79899454	T	C	1.23e-14	0.527	PMID25673413	EUR
rs3736485	BMI	15	51748610	A	G	7.41e-09	0.454	PMID25673413	EUR
rs16951275	BMI	15	68077168	T	C	1.91e-17	0.784	PMID25673413	EUR
rs758747	BMI	16	3627358	T	C	7.47e-10	0.265	PMID25673413	EUR
rs12446632	BMI	16	19935389	G	A	1.48e-18	0.865	PMID25673413	EUR
rs2650492	BMI	16	28333411	A	G	1.92e-09	0.303	PMID25673413	EUR
rs3888190	BMI	16	28889486	A	C	3.14e-23	0.403	PMID25673413	EUR
rs4787491	BMI	16	30015337	G	A	2.7e-08	0.51	PMID25673413	EUR
rs9925964	BMI	16	31129895	A	G	8.11e-10	0.62	PMID25673413	EUR
rs1558902	BMI	16	53803574	A	T	7.51e-153	0.415	PMID25673413	EUR
rs1000940	BMI	17	5283252	G	A	1.28e-08	0.32	PMID25673413	EUR
rs12940622	BMI	17	78615571	G	A	2.49e-09	0.575	PMID25673413	EUR
rs1808579	BMI	18	21104888	C	T	4.17e-08	0.534	PMID25673413	EUR
rs7239883	BMI	18	40147671	G	A	1.63e-07	0.393	PMID25673413	EUR
rs7243357	BMI	18	56883319	T	G	3.86e-08	0.812	PMID25673413	EUR
rs6567160	BMI	18	57829135	C	T	3.93e-53	0.236	PMID25673413	EUR
rs17724992	BMI	19	18454825	A	G	3.42e-08	0.746	PMID25673413	EUR
rs29941	BMI	19	34309532	G	A	2.41e-08	0.669	PMID25673413	EUR
rs2075650	BMI	19	45395619	A	G	1.25e-08	0.848	PMID25673413	EUR
rs2287019	BMI	19	46202172	C	T	4.59e-18	0.804	PMID25673413	EUR
rs3810291	BMI	19	47569003	A	G	4.81e-15	0.666	PMID25673413	EUR
rs425277	HGT	1	2069172	T	C	2.1e-08	0.28	PMID20881960	EUR
rs2284746	HGT	1	17306675	G	C	3.9e-29	0.52	PMID20881960	EUR
rs1738475	HGT	1	23536891	C	G	3e-12	0.59	PMID20881960	EUR
rs4601530	HGT	1	25044111	C	T	2.2e-12	0.74	PMID20881960	EUR
rs7532866	HGT	1	26741544	A	G	3.4e-08	0.67	PMID20881960	EUR
rs2154319	HGT	1	41745770	C	T	1.8e-12	0.25	PMID20881960	EUR
rs17391694	HGT	1	78623626	T	C	1.7e-11	0.12	PMID20881960	EUR
rs6699417	HGT	1	89123443	T	C	5e-09	0.61	PMID20881960	EUR
rs10874746	HGT	1	93323971	C	T	6.7e-11	0.63	PMID20881960	EUR
rs9428104	HGT	1	118855587	G	A	5.6e-23	0.76	PMID20881960	EUR
rs11205277	HGT	1	149892872	G	A	4.8e-32	0.42	PMID20881960	EUR
rs17346452	HGT	1	172053287	C	T	1.4e-23	0.27	PMID20881960	EUR
rs1325598	HGT	1	176792249	G	A	1.1e-09	0.57	PMID20881960	EUR
rs1046934	HGT	1	184023529	C	A	2.1e-31	0.36	PMID20881960	EUR
rs10863936	HGT	1	212237798	G	A	1.9e-09	0.47	PMID20881960	EUR
rs6684205	HGT	1	218609702	G	A	1.5e-12	0.29	PMID20881960	EUR
rs11118346	HGT	1	219743719	C	T	1.9e-12	0.53	PMID20881960	EUR
rs10799445	HGT	1	227911883	A	C	2.4e-13	0.77	PMID20881960	EUR
rs4665736	HGT	2	25187599	T	C	7.3e-16	0.54	PMID20881960	EUR
rs6714546	HGT	2	33361425	G	A	1.6e-09	0.72	PMID20881960	EUR
rs2341459	HGT	2	44768202	T	C	7.9e-10	0.27	PMID20881960	EUR
rs12474201	HGT	2	46921285	A	G	2.6e-13	0.35	PMID20881960	EUR
rs3791675	HGT	2	56111309	C	T	2.5e-35	0.77	PMID20881960	EUR
rs11684404	HGT	2	88924622	C	T	9.9e-14	0.33	PMID20881960	EUR
rs7567288	HGT	2	134434824	C	T	2.1e-12	0.2	PMID20881960	EUR
rs7567851	HGT	2	178684720	C	G	3.3e-08	0.08	PMID20881960	EUR
rs1351164	HGT	2	218271898	T	C	2.1e-14	0.79	PMID20881960	EUR
rs12470505	HGT	2	219908369	T	G	8.9e-12	0.9	PMID20881960	EUR
rs2629046	HGT	2	225047744	T	C	7.9e-12	0.55	PMID20881960	EUR
rs2580816	HGT	2	232797966	C	T	5.8e-22	0.81	PMID20881960	EUR
rs12694997	HGT	2	242262986	G	A	1.2e-08	0.76	PMID20881960	EUR
rs2597513	HGT	3	13555836	C	T	7.4e-10	0.1	PMID20881960	EUR
rs13088462	HGT	3	51071713	C	T	3.8e-10	0.06	PMID20881960	EUR
rs2336725	HGT	3	53118739	C	T	9.7e-13	0.45	PMID20881960	EUR
rs9835332	HGT	3	56667682	G	C	5.3e-13	0.54	PMID20881960	EUR
rs17806888	HGT	3	67416322	T	C	2.1e-09	0.88	PMID20881960	EUR
rs9863706	HGT	3	72437413	C	T	4.1e-13	0.78	PMID20881960	EUR
rs6439167	HGT	3	129050756	C	T	8.9e-15	0.79	PMID20881960	EUR
rs9844666	HGT	3	135974216	G	A	3.5e-09	0.75	PMID20881960	EUR
rs724016	HGT	3	141105570	G	A	3.1e-86	0.44	PMID20881960	EUR
rs572169	HGT	3	172165727	T	C	2.8e-18	0.31	PMID20881960	EUR
rs720390	HGT	3	185548683	A	G	1.9e-14	0.39	PMID20881960	EUR
rs2247341	HGT	4	1701317	A	G	1.5e-11	0.36	PMID20881960	EUR
rs6449353	HGT	4	18033488	T	C	7.1e-46	0.85	PMID20881960	EUR
rs17081935	HGT	4	57823476	T	C	3.7e-11	0.2	PMID20881960	EUR
rs7697556	HGT	4	73515313	T	C	2e-14	0.47	PMID20881960	EUR
rs788867	HGT	4	82150006	G	T	8.9e-28	0.32	PMID20881960	EUR
rs10010325	HGT	4	106106353	A	C	3.9e-11	0.49	PMID20881960	EUR
rs7689420	HGT	4	145568352	C	T	6.2e-51	0.84	PMID20881960	EUR
rs955748	HGT	4	184215675	G	A	4.4e-08	0.76	PMID20881960	EUR
rs1173727	HGT	5	32830521	T	C	1.6e-21	0.4	PMID20881960	EUR
rs11958779	HGT	5	55001899	G	A	1.8e-12	0.3	PMID20881960	EUR
rs10037512	HGT	5	88354675	T	C	2e-18	0.56	PMID20881960	EUR
rs13177718	HGT	5	108113344	C	T	3e-08	0.93	PMID20881960	EUR
rs1582931	HGT	5	122657199	G	A	1.5e-10	0.53	PMID20881960	EUR
rs274546	HGT	5	131699867	G	A	7.3e-16	0.6	PMID20881960	EUR
rs526896	HGT	5	134356705	T	G	2.3e-13	0.73	PMID20881960	EUR
rs4282339	HGT	5	168256240	G	A	6.6e-16	0.8	PMID20881960	EUR
rs12153391	HGT	5	171203438	C	A	3.6e-12	0.75	PMID20881960	EUR
rs889014	HGT	5	172984114	C	T	9.4e-16	0.64	PMID20881960	EUR
rs422421	HGT	5	176517326	C	T	1.1e-12	0.78	PMID20881960	EUR
rs6879260	HGT	5	179731014	C	T	1.6e-09	0.61	PMID20881960	EUR
rs3812163	HGT	6	7725760	T	A	1.2e-23	0.46	PMID20881960	EUR
rs1047014	HGT	6	19841493	C	T	1.8e-13	0.25	PMID20881960	EUR
rs806794	HGT	6	26200677	A	G	1.2e-39	0.7	PMID20881960	EUR
rs3129109	HGT	6	29084232	C	T	2.4e-17	0.61	PMID20881960	EUR
rs2256183	HGT	6	31380529	A	G	7.8e-29	0.45	PMID20881960	EUR
rs6457620	HGT	6	32663999	G	C	2.1e-16	0.49	PMID20881960	EUR
rs2780226	HGT	6	34199092	C	T	8.1e-28	0.08	PMID20881960	EUR
rs6457821	HGT	6	35402805	C	A	2.1e-12	0.98	PMID20881960	EUR	missing
rs9472414	HGT	6	44946506	T	A	1.8e-09	0.78	PMID20881960	EUR
rs9360921	HGT	6	76265642	G	T	2.6e-13	0.11	PMID20881960	EUR
rs310405	HGT	6	81800362	A	G	2.2e-13	0.52	PMID20881960	EUR
rs7759938	HGT	6	105378954	C	T	8.3e-31	0.32	PMID20881960	EUR
rs1046943	HGT	6	109783941	A	G	2.5e-08	0.58	PMID20881960	EUR
rs961764	HGT	6	117522156	G	C	1.3e-11	0.58	PMID20881960	EUR
rs1490384	HGT	6	126851160	T	C	3.9e-21	0.5	PMID20881960	EUR
rs6569648	HGT	6	130349119	C	T	1.1e-21	0.24	PMID20881960	EUR
rs7763064	HGT	6	142797289	G	A	1.1e-33	0.71	PMID20881960	EUR
rs543650	HGT	6	152110943	G	T	1.2e-17	0.6	PMID20881960	EUR
rs9456307	HGT	6	158929442	T	A	2.2e-09	0.94	PMID20881960	EUR
rs798489	HGT	7	2801803	C	T	1.9e-33	0.7	PMID20881960	EUR
rs4470914	HGT	7	19616522	T	C	9.2e-10	0.18	PMID20881960	EUR
rs12534093	HGT	7	23502974	T	A	2e-14	0.78	PMID20881960	EUR
rs1708299	HGT	7	28189946	A	G	5.8e-25	0.3	PMID20881960	EUR
rs6959212	HGT	7	38128326	C	T	1.6e-09	0.68	PMID20881960	EUR
rs42235	HGT	7	92248076	T	C	7.7e-47	0.31	PMID20881960	EUR
rs822552	HGT	7	148650634	G	C	2.6e-08	0.26	PMID20881960	EUR
rs2110001	HGT	7	150517022	G	C	3.3e-13	0.31	PMID20881960	EUR
rs1013209	HGT	8	24116304	C	T	1.6e-09	0.75	PMID20881960	EUR
rs7460090	HGT	8	57194163	T	C	8.2e-27	0.87	PMID20881960	EUR
rs6473015	HGT	8	78178485	C	A	6.9e-13	0.28	PMID20881960	EUR
rs6470764	HGT	8	130725665	C	T	1.7e-28	0.8	PMID20881960	EUR
rs12680655	HGT	8	135637337	C	G	1.6e-14	0.6	PMID20881960	EUR	missing
rs7864648	HGT	9	16368732	T	G	2.1e-08	0.32	PMID20881960	EUR
rs11144688	HGT	9	78542286	G	A	9.6e-12	0.89	PMID20881960	EUR
rs7853377	HGT	9	86552205	G	A	4.5e-08	0.23	PMID20881960	EUR
rs8181166	HGT	9	89116628	C	G	2.7e-12	0.53	PMID20881960	EUR
rs2778031	HGT	9	90835726	T	C	9e-13	0.24	PMID20881960	EUR
rs9969804	HGT	9	95429120	A	C	7.7e-17	0.44	PMID20881960	EUR
rs1257763	HGT	9	96893945	A	G	9.9e-10	0.04	PMID20881960	EUR
rs473902	HGT	9	98256235	T	G	2.3e-17	0.92	PMID20881960	EUR
rs7027110	HGT	9	109599046	A	G	2.3e-13	0.23	PMID20881960	EUR
rs1468758	HGT	9	113807082	C	T	1.4e-09	0.75	PMID20881960	EUR
rs751543	HGT	9	119122342	T	C	6.5e-10	0.72	PMID20881960	EUR
rs7466269	HGT	9	133464084	A	G	2.6e-17	0.64	PMID20881960	EUR
rs7849585	HGT	9	139111870	T	G	4.7e-14	0.33	PMID20881960	EUR
rs7909670	HGT	10	12918764	C	T	3.2e-09	0.56	PMID20881960	EUR
rs2145998	HGT	10	81121696	T	A	3.6e-13	0.51	PMID20881960	EUR
rs11599750	HGT	10	101805442	C	T	1.6e-13	0.62	PMID20881960	EUR
rs2237886	HGT	11	2810731	T	C	2.2e-13	0.11	PMID20881960	EUR
rs7926971	HGT	11	12698040	G	A	4.4e-10	0.45	PMID20881960	EUR
rs1330	HGT	11	17316029	T	C	4.9e-09	0.35	PMID20881960	EUR
rs10838801	HGT	11	48098280	G	A	3.5e-12	0.31	PMID20881960	EUR
rs1814175	HGT	11	49559172	T	C	1.6e-08	0.34	PMID20881960	EUR
rs3782089	HGT	11	65336819	C	T	3.6e-13	0.94	PMID20881960	EUR
rs7112925	HGT	11	66826160	C	T	9e-10	0.65	PMID20881960	EUR
rs634552	HGT	11	75282052	T	G	3.5e-13	0.14	PMID20881960	EUR
rs494459	HGT	11	118574675	T	C	1.7e-08	0.41	PMID20881960	EUR
rs654723	HGT	11	128586155	A	C	3.6e-11	0.62	PMID20881960	EUR
rs2856321	HGT	12	11855773	G	A	4.5e-15	0.36	PMID20881960	EUR
rs10770705	HGT	12	20857467	A	C	8e-18	0.33	PMID20881960	EUR
rs2638953	HGT	12	28534415	C	G	6.7e-17	0.68	PMID20881960	EUR
rs1351394	HGT	12	66351826	T	C	1.7e-65	0.49	PMID20881960	EUR
rs10748128	HGT	12	69827658	T	G	2.1e-20	0.35	PMID20881960	EUR
rs11107116	HGT	12	93978504	T	G	1.4e-34	0.22	PMID20881960	EUR
rs7971536	HGT	12	102373788	T	A	8.2e-14	0.54	PMID20881960	EUR
rs11830103	HGT	12	123823546	G	A	3.9e-15	0.22	PMID20881960	EUR
rs7332115	HGT	13	33147548	G	T	5.5e-10	0.38	PMID20881960	EUR
rs3118905	HGT	13	51105334	G	A	1.1e-45	0.71	PMID20881960	EUR
rs7319045	HGT	13	92024574	A	G	1.2e-11	0.4	PMID20881960	EUR
rs1950500	HGT	14	24830850	T	C	2.2e-18	0.29	PMID20881960	EUR
rs2093210	HGT	14	60957279	C	T	6.2e-17	0.42	PMID20881960	EUR
rs1570106	HGT	14	68813115	C	T	8.1e-09	0.8	PMID20881960	EUR
rs862034	HGT	14	74990746	G	A	7.3e-14	0.64	PMID20881960	EUR
rs7155279	HGT	14	92485881	G	T	1.4e-10	0.64	PMID20881960	EUR
rs16964211	HGT	15	51530495	G	A	1.7e-09	0.95	PMID20881960	EUR
rs7178424	HGT	15	62380259	C	T	5.6e-09	0.53	PMID20881960	EUR
rs10152591	HGT	15	70048157	A	C	2.7e-10	0.91	PMID20881960	EUR
rs12902421	HGT	15	72161403	C	T	2.9e-08	0.03	PMID20881960	EUR
rs5742915	HGT	15	74336633	C	T	1e-15	0.46	PMID20881960	EUR
rs11259936	HGT	15	84580582	C	A	1.7e-35	0.52	PMID20881960	EUR
rs16942341	HGT	15	89388905	C	T	3.8e-27	0.97	PMID20881960	EUR
rs2871865	HGT	15	99194896	C	G	2.9e-21	0.88	PMID20881960	EUR
rs4965598	HGT	15	100759614	C	T	4.3e-13	0.32	PMID20881960	EUR
rs11648796	HGT	16	792190	G	A	1.2e-13	0.26	PMID20881960	EUR
rs26868	HGT	16	2249376	A	T	9e-17	0.46	PMID20881960	EUR
rs1659127	HGT	16	14388305	A	G	1.1e-11	0.34	PMID20881960	EUR
rs8052560	HGT	16	88777242	A	C	3.3e-08	0.79	PMID20881960	EUR
rs4640244	HGT	17	21284223	A	G	2.3e-08	0.61	PMID20881960	EUR
rs3110496	HGT	17	27917771	G	A	7.3e-09	0.67	PMID20881960	EUR
rs3764419	HGT	17	29164023	C	A	1.8e-21	0.61	PMID20881960	EUR
rs17780086	HGT	17	30343282	A	G	2.6e-08	0.15	PMID20881960	EUR
rs1043515	HGT	17	36922196	G	A	2.9e-10	0.55	PMID20881960	EUR
rs4986172	HGT	17	43216281	C	T	2.3e-16	0.65	PMID20881960	EUR
rs2072153	HGT	17	47390014	C	G	3.5e-08	0.3	PMID20881960	EUR
rs4605213	HGT	17	49244747	C	G	2.7e-08	0.34	PMID20881960	EUR
rs227724	HGT	17	54778817	T	A	7.4e-15	0.35	PMID20881960	EUR
rs2079795	HGT	17	59496649	T	C	2.1e-24	0.33	PMID20881960	EUR
rs2665838	HGT	17	61966465	G	C	5.1e-25	0.27	PMID20881960	EUR
rs11867479	HGT	17	68090207	T	C	1.5e-10	0.34	PMID20881960	EUR
rs4800452	HGT	18	20727611	T	C	4.2e-30	0.79	PMID20881960	EUR
rs9967417	HGT	18	46959500	G	C	9.3e-25	0.42	PMID20881960	EUR
rs17782313	HGT	18	57851097	C	T	3.8e-11	0.24	PMID20881960	EUR
rs12982744	HGT	19	2177193	G	C	3.4e-16	0.4	PMID20881960	EUR
rs7507204	HGT	19	3428834	C	G	4.3e-16	0.24	PMID20881960	EUR
rs891088	HGT	19	7184762	G	A	2.4e-12	0.26	PMID20881960	EUR
rs4072910	HGT	19	8644031	G	C	3.6e-13	0.54	PMID20881960	EUR
rs2279008	HGT	19	17283303	T	C	2.5e-08	0.74	PMID20881960	EUR
rs17318596	HGT	19	41937095	A	G	5e-16	0.36	PMID20881960	EUR
rs1741344	HGT	20	4101800	C	T	3.3e-09	0.37	PMID20881960	EUR
rs2145272	HGT	20	6626218	G	A	2.1e-24	0.35	PMID20881960	EUR
rs7274811	HGT	20	32333181	G	T	5.9e-22	0.77	PMID20881960	EUR
rs143384	HGT	20	34025756	G	A	1e-58	0.42	PMID20881960	EUR
rs237743	HGT	20	47903019	A	G	1.3e-20	0.21	PMID20881960	EUR
rs2834442	HGT	21	35690786	A	T	5.1e-12	0.65	PMID20881960	EUR
rs717169	HGT	22	33050315	G	C	3.1e-10	0.84	PMID20881960	EUR
rs2645294	WHR	1	119574587	T	C	1.7e-19	0.58	PMID25673412	EUR
rs905938	WHR	1	154991389	T	C	7.3e-10	0.74	PMID25673412	EUR
rs10919388	WHR	1	170372503	C	A	3.2e-09	0.72	PMID25673412	EUR
rs714515	WHR	1	172352990	G	A	4.4e-15	0.43	PMID25673412	EUR
rs2820443	WHR	1	219753509	T	C	5.3e-21	0.72	PMID25673412	EUR
rs1385167	WHR	2	66200648	G	A	1.9e-09	0.15	PMID25673412	EUR
rs10195252	WHR	2	165513091	T	C	5.9e-15	0.59	PMID25673412	EUR
rs1569135	WHR	2	188115398	A	G	5.6e-10	0.53	PMID25673412	EUR
rs17819328	WHR	3	12489342	G	T	2.4e-09	0.43	PMID25673412	EUR
rs2276824	WHR	3	52637486	C	G	3.2e-11	0.43	PMID25673412	EUR
rs2371767	WHR	3	64718258	G	C	1.6e-20	0.72	PMID25673412	EUR
rs10804591	WHR	3	129334233	A	C	6.6e-09	0.79	PMID25673412	EUR
rs17451107	WHR	3	156797609	T	C	1.1e-12	0.61	PMID25673412	EUR
rs3805389	WHR	4	56482750	A	G	0.0015	0.28	PMID25673412	EUR
rs9991328	WHR	4	89713121	T	C	4.5e-08	0.49	PMID25673412	EUR
rs303084	WHR	4	124066948	A	G	3.9e-08	0.8	PMID25673412	EUR
rs9687846	WHR	5	55861894	A	G	7.1e-08	0.19	PMID25673412	EUR
rs1045241	WHR	5	118729286	C	T	4.4e-07	0.71	PMID25673412	EUR
rs7705502	WHR	5	173320815	A	G	4.7e-14	0.33	PMID25673412	EUR
rs6556301	WHR	5	176527577	T	G	2.6e-08	0.36	PMID25673412	EUR
rs1294410	WHR	6	6738752	C	T	2e-18	0.63	PMID25673412	EUR
rs7759742	WHR	6	32381736	A	T	4.4e-11	0.51	PMID25673412	EUR
rs1776897	WHR	6	34195011	G	T	1.1e-05	0.08	PMID25673412	EUR
rs1358980	WHR	6	43764551	T	C	3.1e-27	0.47	PMID25673412	EUR
rs1936805	WHR	6	127452116	T	C	3.6e-35	0.51	PMID25673412	EUR
rs10245353	WHR	7	25858614	A	C	8.4e-16	0.2	PMID25673412	EUR
rs7801581	WHR	7	27223771	T	C	3.7e-10	0.24	PMID25673412	EUR
rs7830933	WHR	8	23603324	A	G	7.4e-08	0.77	PMID25673412	EUR
rs12679556	WHR	8	72514228	G	T	2.1e-11	0.25	PMID25673412	EUR
rs10991437	WHR	9	107735920	A	C	1e-08	0.11	PMID25673412	EUR
rs7917772	WHR	10	104487443	A	G	5.6e-05	0.62	PMID25673412	EUR
rs11231693	WHR	11	63862612	A	G	4.5e-08	0.06	PMID25673412	EUR
rs10842707	WHR	12	26471364	T	C	4.4e-16	0.23	PMID25673412	EUR
rs1443512	WHR	12	54342684	A	C	6.9e-13	0.24	PMID25673412	EUR
rs4765219	WHR	12	124440110	C	A	1.6e-15	0.67	PMID25673412	EUR
rs8042543	WHR	15	31708263	C	T	1.2e-09	0.78	PMID25673412	EUR
rs8030605	WHR	15	56504598	A	G	8.8e-09	0.14	PMID25673412	EUR
rs1440372	WHR	15	67033151	C	T	1.1e-10	0.71	PMID25673412	EUR
rs2925979	WHR	16	81534790	T	C	1.2e-06	0.31	PMID25673412	EUR
rs4646404	WHR	17	17420199	G	A	1.4e-11	0.67	PMID25673412	EUR
rs8066985	WHR	17	68453345	A	G	1.4e-07	0.5	PMID25673412	EUR
rs12608504	WHR	19	18389135	A	G	8.8e-10	0.36	PMID25673412	EUR
rs4081724	WHR	19	33824946	G	A	7.4e-12	0.85	PMID25673412	EUR
rs979012	WHR	20	6623374	T	C	3.3e-14	0.34	PMID25673412	EUR
rs224333	WHR	20	34023962	G	A	2.6e-08	0.62	PMID25673412	EUR
rs6090583	WHR	20	45558831	A	G	6.2e-11	0.48	PMID25673412	EUR
rs2294239	WHR	22	29449477	A	G	7.2e-13	0.59	PMID25673412	EUR
rs10189629	ALG	2	102879464	C	A	1.8e-16	0.857	PMID23817569	EUR
rs10497813	ALG	2	198914072	G	T	6.1e-10	0.483	PMID23817569	EUR
rs9860547	ALG	3	188128979	A	G	1.2e-09	0.462	PMID23817569	EUR
rs2101521	ALG	4	38811551	G	A	5.3e-21	0.766	PMID23817569	EUR
rs17388568	ALG	4	123329362	A	G	3.9e-08	0.275	PMID23817569	EUR
rs7720838	ALG	5	40486896	T	G	8.2e-11	0.58	PMID23817569	EUR
rs1438673	ALG	5	110467499	C	T	2.3e-20	0.498	PMID23817569	EUR
rs9266772	ALG	6	31352113	C	T	3.2e-12	0.193	PMID23817569	EUR
rs6906021	ALG	6	32626311	C	T	7.1e-15	0.475	PMID23817569	EUR
rs7032572	ALG	9	6172380	G	A	1.7e-09	0.167	PMID23817569	EUR
rs962993	ALG	10	9053132	C	T	1.5e-08	0.576	PMID23817569	EUR
rs2155219	ALG	11	76299194	T	G	1.6e-19	0.511	PMID23817569	EUR
rs1998359	ALG	14	38077148	G	C	4.8e-08	0.246	PMID23817569	EUR
rs17228058	ALG	15	67450305	G	A	1.2e-08	0.24	PMID23817569	EUR
rs9303280	ALG	17	38074031	C	T	8.9e-09	0.517	PMID23817569	EUR
rs6021270	ALG	20	50141264	T	C	6.9e-09	0.939	PMID23817569	EUR
rs11209026	CD	1	67705958	G	A	1.02e-146	0.933	PMID23128233	EUR
rs17391694	CD	1	78623626	C	T	2.96e-09	0.874	PMID23128233	EUR
rs6679677	CD	1	114303808	C	A	2.03e-15	0.902	PMID23128233	EUR
rs3897478	CD	1	120451190	T	C	1.97e-11	0.89	PMID23128233	EUR
rs670523	CD	1	155878732	A	G	5.79e-11	0.324	PMID23128233	EUR
rs9286879	CD	1	172862234	G	A	5.53e-22	0.236	PMID23128233	EUR
rs2488389	CD	1	197631141	A	G	8.45e-13	0.212	PMID23128233	EUR
rs7554511	CD	1	200877562	C	A	7.81e-19	0.72	PMID23128233	EUR
rs3024505	CD	1	206939904	A	G	2.48e-19	0.159	PMID23128233	EUR
rs6545800	CD	2	25118885	T	C	6.14e-16	0.434	PMID23128233	EUR
rs1728918	CD	2	27635463	A	G	4.86e-16	0.409	PMID23128233	EUR
rs925255	CD	2	28614794	C	T	2.67e-15	0.544	PMID23128233	EUR
rs10495903	CD	2	43806918	T	C	8.03e-12	0.134	PMID23128233	EUR
rs7608910	CD	2	61204856	G	A	6.92e-19	0.392	PMID23128233	EUR
rs10865331	CD	2	62551472	A	G	9.77e-10	0.374	PMID23128233	EUR
rs6740462	CD	2	65667272	A	C	1.06e-08	0.74	PMID23128233	EUR
rs917997	CD	2	103070568	T	C	3.12e-20	0.235	PMID23128233	EUR
rs1517352	CD	2	191931464	C	A	1.93e-10	0.608	PMID23128233	EUR
rs6716753	CD	2	231097129	C	T	1.17e-16	0.191	PMID23128233	EUR
rs12994997	CD	2	234173503	A	G	4.14e-70	0.531	PMID23128233	EUR
rs3749171	CD	2	241569692	T	C	3.02e-08	0.177	PMID23128233	EUR
rs4256159	CD	3	18767404	T	C	9e-15	0.145	PMID23128233	EUR
rs3197999	CD	3	49721532	A	G	5.31e-29	0.279	PMID23128233	EUR
rs6837335	CD	4	48363983	G	A	1.75e-08	0.648	PMID23128233	EUR
rs13126505	CD	4	102865304	A	G	2.33e-10	0.067	PMID23128233	EUR
rs7657746	CD	4	123161619	A	G	1.01e-09	0.754	PMID23128233	EUR
rs11742570	CD	5	40410584	C	T	1.81e-82	0.61	PMID23128233	EUR
rs10065637	CD	5	55438851	C	T	3.68e-12	0.788	PMID23128233	EUR
rs7702331	CD	5	72551134	A	G	5.63e-10	0.675	PMID23128233	EUR
rs1363907	CD	5	96252803	A	G	5.62e-13	0.428	PMID23128233	EUR
rs4836519	CD	5	130017287	T	C	4.24e-10	0.697	PMID23128233	EUR
rs2188962	CD	5	131770805	T	C	1.35e-52	0.42	PMID23128233	EUR
rs6863411	CD	5	141513204	T	A	3.59e-14	0.624	PMID23128233	EUR
rs11741861	CD	5	150277909	G	A	2.94e-37	0.075	PMID23128233	EUR
rs6871626	CD	5	158826792	A	C	4.04e-36	0.333	PMID23128233	EUR	missing
rs17695092	CD	5	173337853	T	G	4.68e-09	0.707	PMID23128233	EUR
rs17119	CD	6	14719496	A	G	8.51e-09	0.806	PMID23128233	EUR
rs9358372	CD	6	20812588	G	A	8.66e-14	0.375	PMID23128233	EUR
rs12663356	CD	6	21430728	C	T	4.01e-12	0.532	PMID23128233	EUR
rs9264942	CD	6	31274380	C	T	4.96e-28	0.358	PMID23128233	EUR
rs1847472	CD	6	90973159	C	A	1.57e-10	0.654	PMID23128233	EUR
rs6568421	CD	6	106435025	G	A	8.24e-20	0.288	PMID23128233	EUR
rs9491697	CD	6	127456122	G	A	3.79e-10	0.542	PMID23128233	EUR
rs13204742	CD	6	128245765	T	G	8.38e-15	0.127	PMID23128233	EUR
rs212388	CD	6	159490436	C	T	3.04e-14	0.396	PMID23128233	EUR
rs1819333	CD	6	167373547	T	G	6.76e-21	0.537	PMID23128233	EUR
rs10486483	CD	7	26892440	A	G	2.56e-08	0.239	PMID23128233	EUR
rs864745	CD	7	28180556	T	C	3.65e-09	0.497	PMID23128233	EUR
rs1456896	CD	7	50304461	T	C	7.28e-15	0.684	PMID23128233	EUR
rs9297145	CD	7	98759117	C	A	1.64e-08	0.256	PMID23128233	EUR
rs1734907	CD	7	100315517	A	G	1.67e-13	0.161	PMID23128233	EUR
rs7015630	CD	8	90875918	T	C	1.42e-08	0.737	PMID23128233	EUR
rs921720	CD	8	126534671	G	A	8.3e-20	0.627	PMID23128233	EUR
rs6651252	CD	8	129567181	T	C	1.45e-16	0.872	PMID23128233	EUR
rs10758669	CD	9	4981602	C	A	1.44e-31	0.347	PMID23128233	EUR
rs4246905	CD	9	117553249	C	T	6.23e-26	0.711	PMID23128233	EUR
rs10781499	CD	9	139266405	A	G	3.49e-48	0.423	PMID23128233	EUR
rs12722515	CD	10	6081230	C	A	3.76e-10	0.84	PMID23128233	EUR
rs1042058	CD	10	30728101	C	T	5.93e-11	0.602	PMID23128233	EUR
rs11010067	CD	10	35295431	G	C	2.49e-25	0.352	PMID23128233	EUR
rs2790216	CD	10	59997926	G	A	8.07e-09	0.784	PMID23128233	EUR
rs10761659	CD	10	64445564	G	A	6.37e-46	0.541	PMID23128233	EUR
rs2227564	CD	10	75673101	C	T	6.75e-10	0.73	PMID23128233	EUR
rs1250546	CD	10	81032532	A	G	3.15e-18	0.577	PMID23128233	EUR
rs6586030	CD	10	82254047	G	A	9.24e-16	0.796	PMID23128233	EUR
rs4409764	CD	10	101284237	T	G	1.8e-41	0.482	PMID23128233	EUR
rs11230563	CD	11	60776209	C	T	1.89e-10	0.653	PMID23128233	EUR
rs4246215	CD	11	61564299	T	G	1.93e-15	0.328	PMID23128233	EUR
rs559928	CD	11	64150370	C	T	4.22e-09	0.812	PMID23128233	EUR
rs2231884	CD	11	65656564	T	C	2.91e-10	0.187	PMID23128233	EUR
rs2155219	CD	11	76299194	T	G	9.56e-36	0.502	PMID23128233	EUR
rs630923	CD	11	118754353	C	A	7.07e-09	0.757	PMID23128233	EUR
rs11564258	CD	12	40792300	A	G	6.38e-29	0.027	PMID23128233	EUR
rs3764147	CD	13	44457925	G	A	2.19e-21	0.231	PMID23128233	EUR
rs9557195	CD	13	99956622	T	C	1.35e-12	0.78	PMID23128233	EUR
rs194749	CD	14	69273905	C	T	2.7e-10	0.227	PMID23128233	EUR
rs4899554	CD	14	75701221	C	T	2.71e-08	0.828	PMID23128233	EUR
rs8005161	CD	14	88472595	T	C	1.96e-12	0.086	PMID23128233	EUR
rs16967103	CD	15	38899190	C	T	3.88e-09	0.194	PMID23128233	EUR
rs17293632	CD	15	67442596	T	C	5.97e-16	0.24	PMID23128233	EUR
rs529866	CD	16	11373320	C	T	1.73e-16	0.798	PMID23128233	EUR
rs26528	CD	16	28517709	C	T	9.65e-22	0.459	PMID23128233	EUR
rs5743289	CD	16	50756774	T	C	5.61e-166	0.178	PMID23128233	EUR	missing
rs10521318	CD	16	86011337	C	T	1.92e-08	0.917	PMID23128233	EUR
rs2945412	CD	17	25843643	A	G	8.68e-17	0.588	PMID23128233	EUR
rs3091316	CD	17	32593974	G	A	1.22e-26	0.726	PMID23128233	EUR
rs12946510	CD	17	37912377	T	C	3.58e-25	0.467	PMID23128233	EUR
rs12942547	CD	17	40527544	A	G	3.34e-17	0.578	PMID23128233	EUR
rs1292053	CD	17	57963537	G	A	8.85e-13	0.454	PMID23128233	EUR
rs1893217	CD	18	12809340	G	A	3.05e-25	0.16	PMID23128233	EUR
rs2024092	CD	19	1124031	A	G	8.26e-22	0.215	PMID23128233	EUR
rs11879191	CD	19	10512911	G	A	1.78e-17	0.797	PMID23128233	EUR
rs17694108	CD	19	33731551	A	G	4.09e-09	0.288	PMID23128233	EUR
rs4802307	CD	19	46849806	G	T	2e-10	0.708	PMID23128233	EUR
rs516246	CD	19	49206172	T	C	1e-15	0.482	PMID23128233	EUR
rs6142618	CD	20	30725648	G	A	2.3e-09	0.557	PMID23128233	EUR
rs1569723	CD	20	44742064	C	A	9.95e-14	0.248	PMID23128233	EUR
rs259964	CD	20	57824309	A	G	3.87e-11	0.457	PMID23128233	EUR
rs6062504	CD	20	62348907	G	A	2.45e-19	0.702	PMID23128233	EUR
rs2823286	CD	21	16817938	G	A	4.63e-28	0.707	PMID23128233	EUR
rs2284553	CD	21	34776695	G	A	2.14e-16	0.601	PMID23128233	EUR
rs2836878	CD	21	40465534	G	A	2.8e-14	0.728	PMID23128233	EUR
rs7282490	CD	21	45615741	G	A	2.55e-19	0.406	PMID23128233	EUR
rs2266959	CD	22	21922904	T	G	3.89e-16	0.19	PMID23128233	EUR
rs2412970	CD	22	30486826	G	A	5.94e-12	0.452	PMID23128233	EUR
rs2413583	CD	22	39659773	C	T	4.35e-31	0.833	PMID23128233	EUR
rs7512552	ECZ	1	150265704	C	T	5.4e-09	0.51	PMID26482879	EUR
rs61813875	ECZ	1	152536650	G	C	5.6e-29	0.02	PMID26482879	EUR
rs12730935	ECZ	1	154419892	A	G	6.1e-11	0.39	PMID26482879	EUR
rs10199605	ECZ	2	8495097	G	A	4e-08	0.7	PMID26482879	EUR
rs4643526	ECZ	2	61184651	A	G	5.9e-08	0.19	PMID26482879	EUR
rs112111458	ECZ	2	71100105	A	G	9.4e-09	0.87	PMID26482879	EUR
rs6419573	ECZ	2	103027103	T	C	1.5e-13	0.26	PMID26482879	EUR
rs1057258	ECZ	2	234115629	C	T	1.7e-10	0.82	PMID26482879	EUR
rs17389644	ECZ	4	123497697	A	G	1.39e-08	0.25	PMID23727859	EUR
rs10214237	ECZ	5	35883734	T	C	2.9e-14	0.73	PMID26482879	EUR
rs12188917	ECZ	5	131991085	C	T	4e-17	0.21	PMID26482879	EUR
rs6473227	ECZ	8	81285892	C	A	2.2e-16	0.39	PMID26482879	EUR
rs6602364	ECZ	10	6038853	G	C	1.3e-10	0.45	PMID26482879	EUR
rs12295535	ECZ	11	36432024	T	C	7.96e-13	0.03	PMID23727859	EUR
rs10791824	ECZ	11	65559266	G	A	2.1e-19	0.57	PMID26482879	EUR
rs2212434	ECZ	11	76281593	T	C	4.6e-13	0.45	PMID26482879	EUR
rs7127307	ECZ	11	128187383	T	C	1.5e-18	0.53	PMID26482879	EUR
rs2227483	ECZ	12	68648176	T	A	6.7e-16	0.56	PMID26482879	EUR
rs2143950	ECZ	14	35572357	T	C	1.8e-15	0.17	PMID26482879	EUR
rs2041733	ECZ	16	11229589	T	C	2.5e-11	0.45	PMID26482879	EUR
rs2918307	ECZ	19	8789722	G	A	4.6e-12	0.16	PMID26482879	EUR
rs4809219	ECZ	20	62303115	A	C	7e-13	0.73	PMID26482879	EUR
rs12103	IBD	1	1247494	A	G	7.66e-13	0.181	PMID23128233	EUR
rs35675666	IBD	1	8021973	G	T	1.12e-15	0.831	PMID23128233	EUR
rs6426833	IBD	1	20171860	A	G	2.02e-28	0.539	PMID23128233	EUR
rs12568930	IBD	1	22702231	T	C	7.42e-14	0.831	PMID23128233	EUR
rs11209026	IBD	1	67705958	G	A	8.12e-161	0.933	PMID23128233	EUR
rs4845604	IBD	1	151801680	G	A	5.32e-16	0.853	PMID23128233	EUR
rs4656958	IBD	1	160856964	G	A	6.8e-09	0.683	PMID23128233	EUR
rs1801274	IBD	1	161479745	A	G	3.52e-28	0.525	PMID23128233	EUR
rs2488389	IBD	1	197631141	A	G	5.22e-12	0.212	PMID23128233	EUR
rs2816958	IBD	1	200101920	G	A	8.22e-10	0.887	PMID23128233	EUR
rs7554511	IBD	1	200877562	C	A	1.24e-32	0.72	PMID23128233	EUR
rs3024505	IBD	1	206939904	A	G	6.66e-42	0.159	PMID23128233	EUR
rs6545800	IBD	2	25118885	T	C	9.4e-15	0.434	PMID23128233	EUR
rs1728918	IBD	2	27635463	A	G	8.44e-09	0.409	PMID23128233	EUR
rs925255	IBD	2	28614794	C	T	2.49e-14	0.544	PMID23128233	EUR
rs10495903	IBD	2	43806918	T	C	3.2e-10	0.134	PMID23128233	EUR
rs7608910	IBD	2	61204856	G	A	8.65e-32	0.392	PMID23128233	EUR
rs6740462	IBD	2	65667272	A	C	2.35e-08	0.74	PMID23128233	EUR
rs917997	IBD	2	103070568	T	C	6.17e-17	0.235	PMID23128233	EUR
rs1517352	IBD	2	191931464	C	A	3.28e-11	0.608	PMID23128233	EUR
rs2382817	IBD	2	219151218	A	C	3.7e-12	0.399	PMID23128233	EUR
rs6716753	IBD	2	231097129	C	T	1.52e-09	0.191	PMID23128233	EUR
rs12994997	IBD	2	234173503	A	G	5.04e-35	0.531	PMID23128233	EUR
rs3749171	IBD	2	241569692	T	C	2.24e-20	0.177	PMID23128233	EUR
rs4256159	IBD	3	18767404	T	C	1.65e-11	0.145	PMID23128233	EUR
rs3197999	IBD	3	49721532	A	G	1.01e-47	0.279	PMID23128233	EUR
rs7657746	IBD	4	123161619	A	G	2.76e-13	0.754	PMID23128233	EUR
rs2930047	IBD	5	10695526	C	T	1.03e-08	0.374	PMID23128233	EUR
rs11742570	IBD	5	40410584	C	T	3.46e-59	0.61	PMID23128233	EUR
rs1363907	IBD	5	96252803	A	G	8.71e-12	0.428	PMID23128233	EUR
rs2188962	IBD	5	131770805	T	C	3.74e-37	0.42	PMID23128233	EUR
rs254560	IBD	5	134443606	A	G	1.54e-08	0.406	PMID23128233	EUR
rs6863411	IBD	5	141513204	T	A	1.25e-12	0.624	PMID23128233	EUR
rs11741861	IBD	5	150277909	G	A	2.31e-26	0.075	PMID23128233	EUR
rs6871626	IBD	5	158826792	A	C	1.43e-42	0.333	PMID23128233	EUR	missing
rs12654812	IBD	5	176794191	A	G	1.68e-08	0.343	PMID23128233	EUR
rs17119	IBD	6	14719496	A	G	3.08e-11	0.806	PMID23128233	EUR
rs9358372	IBD	6	20812588	G	A	1.55e-12	0.375	PMID23128233	EUR
rs9264942	IBD	6	31274380	C	T	7.26e-14	0.358	PMID23128233	EUR
rs1847472	IBD	6	90973159	C	A	1.1e-09	0.654	PMID23128233	EUR
rs6568421	IBD	6	106435025	G	A	2.52e-17	0.288	PMID23128233	EUR
rs3851228	IBD	6	111848191	T	A	1.08e-13	0.064	PMID23128233	EUR
rs13204742	IBD	6	128245765	T	G	1.19e-08	0.127	PMID23128233	EUR
rs6920220	IBD	6	138006504	A	G	1.01e-14	0.209	PMID23128233	EUR
rs12199775	IBD	6	143898894	A	G	1.99e-08	0.93	PMID23128233	EUR
rs1819333	IBD	6	167373547	T	G	3.63e-15	0.537	PMID23128233	EUR
rs798502	IBD	7	2789880	A	C	1.23e-09	0.7	PMID23128233	EUR
rs1456896	IBD	7	50304461	T	C	9.76e-14	0.684	PMID23128233	EUR
rs9297145	IBD	7	98759117	C	A	8.21e-12	0.256	PMID23128233	EUR
rs1734907	IBD	7	100315517	A	G	1.92e-10	0.161	PMID23128233	EUR
rs4380874	IBD	7	107480315	T	C	7.13e-17	0.409	PMID23128233	EUR
rs921720	IBD	8	126534671	G	A	6.71e-15	0.627	PMID23128233	EUR
rs6651252	IBD	8	129567181	T	C	1.29e-08	0.872	PMID23128233	EUR
rs1991866	IBD	8	130624105	G	C	1.65e-09	0.432	PMID23128233	EUR
rs10758669	IBD	9	4981602	C	A	7.88e-45	0.347	PMID23128233	EUR
rs4743820	IBD	9	93928416	T	C	6.45e-09	0.704	PMID23128233	EUR
rs4246905	IBD	9	117553249	C	T	2.8e-32	0.711	PMID23128233	EUR
rs10781499	IBD	9	139266405	A	G	4.38e-56	0.423	PMID23128233	EUR
rs12722515	IBD	10	6081230	C	A	5.82e-09	0.84	PMID23128233	EUR
rs1042058	IBD	10	30728101	C	T	2.1e-10	0.602	PMID23128233	EUR
rs11010067	IBD	10	35295431	G	C	6.72e-23	0.352	PMID23128233	EUR
rs10761659	IBD	10	64445564	G	A	8.47e-45	0.541	PMID23128233	EUR
rs1250546	IBD	10	81032532	A	G	8.28e-15	0.577	PMID23128233	EUR
rs6586030	IBD	10	82254047	G	A	1.27e-14	0.796	PMID23128233	EUR
rs7911264	IBD	10	94436851	C	T	2.98e-08	0.43	PMID23128233	EUR
rs4409764	IBD	10	101284237	T	G	1.03e-54	0.482	PMID23128233	EUR
rs907611	IBD	11	1874072	A	G	2.7e-10	0.318	PMID23128233	EUR
rs10896794	IBD	11	58339124	T	C	6.8e-10	0.751	PMID23128233	EUR
rs11230563	IBD	11	60776209	C	T	9.03e-13	0.653	PMID23128233	EUR
rs4246215	IBD	11	61564299	T	G	1.49e-10	0.328	PMID23128233	EUR
rs559928	IBD	11	64150370	C	T	4.19e-11	0.812	PMID23128233	EUR
rs2155219	IBD	11	76299194	T	G	4.24e-36	0.502	PMID23128233	EUR
rs6592362	IBD	11	87125438	A	G	2.32e-08	0.281	PMID23128233	EUR
rs561722	IBD	11	114386830	C	T	4.61e-08	0.66	PMID23128233	EUR
rs11564258	IBD	12	40792300	A	G	5.04e-23	0.027	PMID23128233	EUR
rs11168249	IBD	12	48208368	C	T	4.59e-08	0.461	PMID23128233	EUR
rs7134599	IBD	12	68500075	A	G	1.22e-22	0.389	PMID23128233	EUR
rs17085007	IBD	13	27531267	C	T	3.75e-13	0.185	PMID23128233	EUR
rs941823	IBD	13	41013977	C	T	3.84e-10	0.751	PMID23128233	EUR
rs3764147	IBD	13	44457925	G	A	5.63e-13	0.231	PMID23128233	EUR
rs9557195	IBD	13	99956622	T	C	2.37e-14	0.78	PMID23128233	EUR
rs194749	IBD	14	69273905	C	T	3.86e-08	0.227	PMID23128233	EUR
rs8005161	IBD	14	88472595	T	C	2.35e-14	0.086	PMID23128233	EUR
rs17293632	IBD	15	67442596	T	C	5.92e-15	0.24	PMID23128233	EUR
rs7495132	IBD	15	91172901	C	T	9.48e-11	0.897	PMID23128233	EUR
rs529866	IBD	16	11373320	C	T	1.49e-12	0.798	PMID23128233	EUR
rs7404095	IBD	16	23864590	C	T	9.68e-10	0.576	PMID23128233	EUR
rs26528	IBD	16	28517709	C	T	4.69e-18	0.459	PMID23128233	EUR
rs5743289	IBD	16	50756774	T	C	2.9e-69	0.178	PMID23128233	EUR	missing
rs10521318	IBD	16	86011337	C	T	1.41e-09	0.917	PMID23128233	EUR
rs3091316	IBD	17	32593974	G	A	5.26e-20	0.726	PMID23128233	EUR
rs12946510	IBD	17	37912377	T	C	4.1e-38	0.467	PMID23128233	EUR
rs12942547	IBD	17	40527544	A	G	5.51e-22	0.578	PMID23128233	EUR
rs1292053	IBD	17	57963537	G	A	1.77e-10	0.454	PMID23128233	EUR
rs1893217	IBD	18	12809340	G	A	3.05e-26	0.16	PMID23128233	EUR
rs7240004	IBD	18	46395022	A	G	9.81e-09	0.623	PMID23128233	EUR
rs727088	IBD	18	67530439	G	A	4.65e-09	0.479	PMID23128233	EUR
rs2024092	IBD	19	1124031	A	G	1.23e-15	0.215	PMID23128233	EUR
rs11879191	IBD	19	10512911	G	A	2.04e-18	0.797	PMID23128233	EUR
rs17694108	IBD	19	33731551	A	G	5.85e-15	0.288	PMID23128233	EUR
rs516246	IBD	19	49206172	T	C	4.33e-09	0.482	PMID23128233	EUR
rs11672983	IBD	19	55383051	A	G	2.48e-09	0.336	PMID23128233	EUR
rs6142618	IBD	20	30725648	G	A	6.05e-10	0.557	PMID23128233	EUR
rs4911259	IBD	20	31376282	G	T	1.2e-09	0.403	PMID23128233	EUR
rs6017342	IBD	20	43065028	C	A	1.43e-21	0.546	PMID23128233	EUR
rs1569723	IBD	20	44742064	C	A	6.55e-11	0.248	PMID23128233	EUR
rs913678	IBD	20	48955424	T	C	4.59e-08	0.675	PMID23128233	EUR
rs259964	IBD	20	57824309	A	G	1.01e-12	0.457	PMID23128233	EUR
rs6062504	IBD	20	62348907	G	A	1.09e-23	0.702	PMID23128233	EUR
rs2823286	IBD	21	16817938	G	A	9.28e-30	0.707	PMID23128233	EUR
rs2284553	IBD	21	34776695	G	A	1.53e-08	0.601	PMID23128233	EUR
rs2836878	IBD	21	40465534	G	A	7.27e-43	0.728	PMID23128233	EUR
rs7282490	IBD	21	45615741	G	A	2.35e-26	0.406	PMID23128233	EUR
rs2266959	IBD	22	21922904	T	G	1.39e-16	0.19	PMID23128233	EUR
rs2412970	IBD	22	30486826	G	A	2.7e-14	0.452	PMID23128233	EUR
rs2413583	IBD	22	39659773	C	T	4.4e-33	0.833	PMID23128233	EUR
rs4648356	MS	1	2709164	C	A	1e-14	0.7	PMID21833088	EUR
rs11810217	MS	1	93148377	A	G	5.8e-15	0.27	PMID21833088	EUR
rs12048904	MS	1	101331536	A	G	4e-08	0.41	PMID21833088	EUR
rs11581062	MS	1	101407519	G	A	2.5e-10	0.3	PMID21833088	EUR
rs1335532	MS	1	117100957	A	G	3.2e-16	0.88	PMID21833088	EUR
rs1323292	MS	1	192541021	A	G	2.3e-08	0.83	PMID21833088	EUR
rs7522462	MS	1	200881595	G	A	1.9e-09	0.74	PMID21833088	EUR
rs12466022	MS	2	43359061	C	A	6.2e-10	0.74	PMID21833088	EUR
rs7595037	MS	2	68647095	A	G	5.1e-11	0.56	PMID21833088	EUR
rs17174870	MS	2	112665201	G	A	1.3e-08	0.76	PMID21833088	EUR
rs10201872	MS	2	231106724	A	G	1.8e-10	0.17	PMID21833088	EUR
rs11129295	MS	3	27788780	A	G	1.2e-09	0.38	PMID21833088	EUR
rs669607	MS	3	28071444	C	A	1.9e-15	0.5	PMID21833088	EUR
rs771767	MS	3	101748638	A	G	8.6e-09	0.29	PMID21833088	EUR
rs2293370	MS	3	119219934	G	A	2.7e-09	0.83	PMID21833088	EUR
rs4285028	MS	3	121660664	A	C	1.8e-08	0.74	PMID21833088	EUR
rs9282641	MS	3	121796768	G	A	1e-11	0.91	PMID21833088	EUR
rs6897932	MS	5	35874575	G	A	1.7e-08	0.74	PMID21833088	EUR
rs4613763	MS	5	40392728	G	A	2.5e-16	0.14	PMID21833088	EUR
rs2546890	MS	5	158759900	A	G	1.2e-11	0.53	PMID21833088	EUR
rs12212193	MS	6	90996769	G	A	3.8e-08	0.46	PMID21833088	EUR
rs802734	MS	6	128278798	A	G	5.5e-09	0.71	PMID21833088	EUR
rs11154801	MS	6	135739355	A	C	1e-13	0.38	PMID21833088	EUR
rs17066096	MS	6	137452908	G	A	6e-13	0.26	PMID21833088	EUR
rs13192841	MS	6	137967214	A	G	1.3e-08	0.28	PMID21833088	EUR
rs1738074	MS	6	159465977	G	A	6.8e-15	0.6	PMID21833088	EUR
rs354033	MS	7	149289464	G	A	4.7e-09	0.75	PMID21833088	EUR
rs4410871	MS	8	128815029	G	A	7.7e-09	0.73	PMID21833088	EUR
rs2019960	MS	8	129192271	G	A	5.2e-09	0.22	PMID21833088	EUR
rs3118470	MS	10	6101713	G	A	3.2e-11	0.34	PMID21833088	EUR
rs7090512	MS	10	6110829	G	A	4.6e-20	0.31	PMID21833088	EUR
rs1250550	MS	10	81060317	A	C	6.3e-09	0.35	PMID21833088	EUR
rs7923837	MS	10	94481917	G	A	4.9e-09	0.63	PMID21833088	EUR
rs650258	MS	11	60832282	G	A	2e-11	0.65	PMID21833088	EUR
rs1800693	MS	12	6440009	G	A	4.1e-14	0.43	PMID21833088	EUR
rs10466829	MS	12	9876091	A	G	1.4e-08	0.52	PMID21833088	EUR
rs12368653	MS	12	58133256	A	G	1.7e-09	0.5	PMID21833088	EUR
rs4902647	MS	14	69254191	G	A	9.3e-12	0.55	PMID21833088	EUR
rs2300603	MS	14	76005557	A	G	2e-08	0.76	PMID21833088	EUR
rs2119704	MS	14	88487689	C	A	2.2e-10	0.93	PMID21833088	EUR
rs7200786	MS	16	11177801	A	G	8.5e-17	0.48	PMID21833088	EUR
rs13333054	MS	16	86011033	A	G	1.3e-08	0.23	PMID21833088	EUR
rs9891119	MS	17	40507980	C	A	1.8e-10	0.37	PMID21833088	EUR
rs7238078	MS	18	56384192	A	C	2.5e-09	0.77	PMID21833088	EUR
rs1077667	MS	19	6668972	G	A	9.4e-14	0.8	PMID21833088	EUR
rs874628	MS	19	18304700	A	G	1.3e-08	0.73	PMID21833088	EUR
rs2303759	MS	19	49869051	C	A	5.2e-09	0.27	PMID21833088	EUR
rs2425752	MS	20	44702120	A	G	5.1e-10	0.28	PMID21833088	EUR
rs2248359	MS	20	52791518	G	A	2.5e-11	0.61	PMID21833088	EUR
rs2283792	MS	22	22131125	C	A	4.7e-09	0.53	PMID21833088	EUR
rs140522	MS	22	50971266	A	G	1.7e-08	0.34	PMID21833088	EUR
rs11121129	PSO	1	8268095	A	G	1.7e-08	0.29	PMID23143594	EUR
rs7552167	PSO	1	24518643	G	A	8.5e-12	0.86	PMID23143594	EUR
rs7536201	PSO	1	25293084	C	T	2.3e-12	0.5	PMID23143594	EUR
rs9988642	PSO	1	67726104	T	C	1.1e-26	0.94	PMID23143594	EUR
rs6677595	PSO	1	152590187	T	C	2.1e-33	0.66	PMID23143594	EUR
rs62149416	PSO	2	61083506	T	C	1.8e-17	0.65	PMID23143594	EUR
rs10865331	PSO	2	62551472	A	G	4.7e-10	0.38	PMID23143594	EUR
rs2111485	PSO	2	163110536	G	A	2.7e-08	0.62	PMID23143594	EUR
rs17716942	PSO	2	163260691	T	C	3.3e-18	0.87	PMID23143594	EUR
rs27432	PSO	5	96119273	A	G	1.9e-20	0.29	PMID23143594	EUR
rs2910686	PSO	5	96252589	C	T	2e-08	0.44	PMID23143594	EUR
rs1295685	PSO	5	131996445	G	A	3.4e-10	0.8	PMID23143594	EUR
rs2233278	PSO	5	150467189	C	G	2.2e-42	0.07	PMID23143594	EUR
rs4379175	PSO	5	158804928	G	T	9e-40	0.7	PMID23143594	EUR
rs12188300	PSO	5	158829527	T	A	3.2e-53	0.11	PMID23143594	EUR
rs9504361	PSO	6	577820	A	G	2.1e-11	0.55	PMID23143594	EUR
rs4406273	PSO	6	31266090	A	G	0	0.14	PMID23143594	EUR
rs13437088	PSO	6	31355119	T	C	3.1e-40	0.28	PMID23143594	EUR
rs33980500	PSO	6	111913262	T	C	4.2e-45	0.08	PMID23143594	EUR
rs582757	PSO	6	138197824	C	T	2.2e-25	0.29	PMID23143594	EUR
rs2451258	PSO	6	159506600	C	T	3.4e-08	0.35	PMID23143594	EUR
rs2700987	PSO	7	37386237	A	C	4.3e-09	0.57	PMID23143594	EUR
rs11795343	PSO	9	32523737	T	C	8.4e-11	0.61	PMID23143594	EUR
rs10979182	PSO	9	110817020	A	G	2.3e-08	0.6	PMID23143594	EUR
rs4561177	PSO	11	109962432	A	G	7.7e-13	0.59	PMID23143594	EUR
rs3802826	PSO	11	128406438	A	G	9.5e-10	0.49	PMID23143594	EUR
rs2066819	PSO	12	56750204	C	T	5.4e-17	0.94	PMID23143594	EUR
rs8016947	PSO	14	35832666	G	T	2.5e-17	0.58	PMID23143594	EUR
rs367569	PSO	16	11365500	C	T	4.9e-08	0.72	PMID23143594	EUR
rs12445568	PSO	16	31004812	C	T	1.2e-16	0.38	PMID23143594	EUR
rs28998802	PSO	17	26124908	A	G	3.3e-16	0.15	PMID23143594	EUR
rs963986	PSO	17	40561579	C	G	5.3e-09	0.16	PMID23143594	EUR
rs11652075	PSO	17	78178893	C	T	3.4e-08	0.51	PMID23143594	EUR
rs545979	PSO	18	51819750	T	C	3.5e-10	0.3	PMID23143594	EUR
rs34536443	PSO	19	10463118	G	C	9.1e-31	0.96	PMID23143594	EUR
rs12720356	PSO	19	10469975	A	C	3.2e-10	0.92	PMID23143594	EUR
rs892085	PSO	19	10818092	A	G	3e-17	0.57	PMID23143594	EUR
rs1056198	PSO	20	48556229	C	T	1.5e-14	0.58	PMID23143594	EUR
rs4821124	PSO	22	21979289	C	T	3.8e-08	0.2	PMID23143594	EUR
rs187786174	RA	1	2523811	G	A	4.8e-09	0.71	PMID24390342	EUR
rs2301888	RA	1	17672730	G	A	5.5e-09	0.65	PMID24390342	EUR
rs28411352	RA	1	38278579	T	C	5.9e-09	0.26	PMID24390342	EUR
rs12140275	RA	1	38633879	A	T	4.4e-09	0.78	PMID24390342	EUR
rs2476601	RA	1	114377568	A	G	8.9e-170	0.09	PMID24390342	EUR
rs624988	RA	1	117263790	T	C	8e-10	0.4	PMID24390342	EUR
rs2228145	RA	1	154426970	A	C	3.7e-09	0.64	PMID24390342	TRANS
rs2105325	RA	1	173349725	C	A	3.3e-11	0.76	PMID24390342	EUR
rs10175798	RA	2	30449594	A	G	4.2e-08	0.62	PMID24390342	EUR
rs34695944	RA	2	61124850	C	T	3.7e-16	0.35	PMID24390342	EUR
rs1858037	RA	2	65598300	T	A	2e-09	0.68	PMID24390342	EUR
rs9653442	RA	2	100825367	C	T	9.8e-15	0.46	PMID24390342	EUR
rs6732565	RA	2	111607832	A	G	9.4e-09	0.63	PMID24390342	EUR
rs11889341	RA	2	191943742	T	C	1.4e-12	0.23	PMID24390342	EUR
rs6715284	RA	2	202154397	G	C	2.5e-09	0.11	PMID24390342	EUR
rs1980422	RA	2	204610396	C	T	1.9e-13	0.26	PMID24390342	EUR
rs3087243	RA	2	204738919	G	A	3.6e-22	0.55	PMID24390342	EUR
rs4452313	RA	3	17047032	T	A	5.2e-11	0.3	PMID24390342	EUR
rs3806624	RA	3	27764623	G	A	2.8e-08	0.47	PMID24390342	EUR
rs73081554	RA	3	58302935	T	C	4.7e-08	0.06	PMID24390342	EUR
rs9826828	RA	3	136402060	A	G	8.7e-10	0.02	PMID24390342	EUR
rs13142500	RA	4	10727357	C	T	3e-09	0.51	PMID24390342	TRANS
rs11933540	RA	4	26120001	C	T	9.5e-17	0.31	PMID24390342	EUR
rs2664035	RA	4	48220839	A	G	3.3e-08	0.4	PMID24390342	EUR
rs7731626	RA	5	55444683	G	A	8.2e-23	0.63	PMID24390342	EUR
rs2561477	RA	5	102608924	G	A	2.2e-11	0.68	PMID24390342	EUR
rs9378815	RA	6	426155	C	G	1.7e-10	0.56	PMID24390342	TRANS
rs9268839	RA	6	32428772	G	A	0	0.45	PMID24390342	EUR
rs2234067	RA	6	36355654	C	A	4.1e-08	0.88	PMID24390342	EUR
rs2233424	RA	6	44233921	T	C	3.3e-08	0.04	PMID24390342	EUR
rs9372120	RA	6	106667535	G	T	3.8e-08	0.19	PMID24390342	EUR
rs17264332	RA	6	138005515	G	A	4.1e-20	0.17	PMID24390342	EUR
rs7752903	RA	6	138227364	G	T	1.7e-20	0.02	PMID24390342	EUR
rs2451258	RA	6	159506600	T	C	1.6e-10	0.64	PMID24390342	EUR
rs1571878	RA	6	167540842	C	T	2.4e-18	0.42	PMID24390342	EUR
rs67250450	RA	7	28174986	T	C	2.6e-09	0.79	PMID24390342	EUR
rs4272	RA	7	92236829	G	A	1.2e-08	0.23	PMID24390342	EUR
rs3778753	RA	7	128580042	G	A	4.1e-12	0.46	PMID24390342	EUR
rs2736337	RA	8	11341880	C	T	3.1e-13	0.38	PMID24390342	TRANS
rs998731	RA	8	81095395	T	C	6.6e-09	0.49	PMID24390342	EUR
rs678347	RA	8	102463602	G	A	7.3e-09	0.23	PMID24390342	EUR
rs1516971	RA	8	129542100	T	C	3.2e-11	0.9	PMID24390342	EUR
rs11574914	RA	9	34710338	A	G	1.8e-15	0.32	PMID24390342	EUR
rs10985070	RA	9	123636121	C	A	4.2e-09	0.43	PMID24390342	EUR
rs706778	RA	10	6098949	T	C	4.6e-15	0.42	PMID24390342	EUR
rs947474	RA	10	6390450	A	G	3.3e-10	0.82	PMID24390342	EUR
rs3824660	RA	10	8104722	C	T	2.7e-09	0.41	PMID24390342	EUR
rs12413578	RA	10	9049253	C	T	4.8e-08	0.9	PMID24390342	TRANS
rs793108	RA	10	31415106	T	C	1.3e-09	0.46	PMID24390342	TRANS
rs2671692	RA	10	50097819	A	G	2.8e-09	0.53	PMID24390342	TRANS
rs71508903	RA	10	63779871	T	C	3.3e-15	0.24	PMID24390342	EUR
rs6479800	RA	10	64036881	C	G	3.6e-08	0.17	PMID24390342	TRANS
rs595158	RA	11	60909581	C	A	3.4e-08	0.49	PMID23143596	EUR
rs968567	RA	11	61595564	C	T	1.8e-08	0.83	PMID24390342	EUR
rs4409785	RA	11	95311422	C	T	3.6e-09	0.19	PMID24390342	EUR
rs138193887	RA	11	107967350	A	G	1.1e-08	0.91	PMID24390342	EUR
rs10790268	RA	11	118729391	G	A	1.4e-17	0.81	PMID24390342	EUR
rs73013527	RA	11	128496952	C	T	1.2e-10	0.53	PMID24390342	TRANS
rs773125	RA	12	56394954	A	G	2.1e-08	0.62	PMID24390342	EUR
rs10774624	RA	12	111833788	G	A	6.9e-09	0.48	PMID24390342	EUR
rs9603616	RA	13	40368069	C	T	2.8e-11	0.67	PMID24390342	EUR
rs1950897	RA	14	68760141	T	C	5e-08	0.67	PMID24390342	EUR
rs8032939	RA	15	38834033	C	T	3.2e-14	0.25	PMID24390342	EUR
rs8026898	RA	15	69991417	A	G	5.9e-18	0.29	PMID24390342	EUR
rs4780401	RA	16	11839326	T	G	8.7e-09	0.6	PMID24390342	EUR
rs13330176	RA	16	86019087	A	T	9e-09	0.24	PMID24390342	EUR
rs72634030	RA	17	5272580	A	C	1.5e-09	0.25	PMID24390342	TRANS
rs1877030	RA	17	37740161	C	T	1.9e-08	0.82	PMID24390342	TRANS
rs59716545	RA	17	38031857	G	T	6e-10	0.48	PMID24390342	EUR
rs8083786	RA	18	12881361	G	A	8.4e-09	0.15	PMID24390342	EUR
rs34536443	RA	19	10463118	G	C	4.6e-16	0.97	PMID24390342	EUR
rs147622113	RA	19	10771941	C	T	8.8e-10	0.98	PMID24390342	EUR
rs4239702	RA	20	44749251	C	T	1.1e-16	0.72	PMID24390342	EUR
rs73194058	RA	21	34764288	C	A	2.6e-08	0.85	PMID24390342	EUR
rs2834512	RA	21	35911599	G	A	2.1e-08	0.88	PMID23143596	EUR
rs8133843	RA	21	36738242	A	G	2e-08	0.63	PMID24390342	EUR
rs1893592	RA	21	43855067	A	C	9.8e-09	0.72	PMID24390342	EUR
rs11089637	RA	22	21979096	C	T	2.1e-09	0.26	PMID24390342	TRANS
rs909685	RA	22	39747671	A	T	6.4e-12	0.31	PMID24390342	EUR
rs2476601	SLE	1	114377568	A	G	1.1e-28	0.1	PMID26502338	EUR
rs1801274	SLE	1	161479745	G	A	1.04e-12	0.52	PMID26502338	EUR
rs704840	SLE	1	173226195	G	T	3.12e-19	0.3	PMID26502338	EUR
rs17849501	SLE	1	183542323	T	C	3.45e-88	0.08	PMID26502338	EUR
rs3024505	SLE	1	206939904	A	G	4.64e-09	0.16	PMID26502338	EUR
rs9782955	SLE	1	236039877	C	T	1.25e-09	0.76	PMID26502338	EUR
rs6740462	SLE	2	65667272	A	C	2.67e-05	0.75	PMID26502338	EUR
rs2111485	SLE	2	163110536	G	A	1.27e-11	0.61	PMID26502338	EUR
rs11889341	SLE	2	191943742	T	C	5.59e-122	0.26	PMID26502338	EUR
rs3768792	SLE	2	213871709	G	A	1.21e-13	0.14	PMID26502338	EUR
rs9311676	SLE	3	58470351	C	T	3.06e-14	0.58	PMID26502338	EUR
rs564799	SLE	3	159728987	C	T	1.54e-09	0.61	PMID26502338	EUR
rs10028805	SLE	4	102737250	G	A	4.31e-17	0.64	PMID26502338	EUR
rs7726414	SLE	5	133431834	T	C	4.44e-16	0.05	PMID26502338	EUR
rs10036748	SLE	5	150458146	T	C	1.27e-45	0.27	PMID26502338	EUR
rs2431697	SLE	5	159879978	T	C	8.01e-28	0.58	PMID26502338	EUR
rs1270942	SLE	6	31918860	G	A	2.25e-165	0.13	PMID26502338	EUR
rs9462027	SLE	6	34797241	A	G	7.55e-09	0.3	PMID26502338	EUR
rs6568431	SLE	6	106588806	A	C	5.04e-14	0.39	PMID26502338	EUR
rs6932056	SLE	6	138242437	C	T	1.97e-31	0.04	PMID26502338	EUR
rs849142	SLE	7	28185891	T	C	8.61e-11	0.51	PMID26502338	EUR
rs4917014	SLE	7	50305863	T	G	6.39e-14	0.68	PMID26502338	EUR
rs10488631	SLE	7	128594183	C	T	9.37e-110	0.13	PMID26502338	EUR
rs2736340	SLE	8	11343973	T	C	6.28e-20	0.27	PMID26502338	EUR
rs2663052	SLE	10	50069395	G	A	5.25e-09	0.53	PMID26502338	EUR
rs4948496	SLE	10	63805617	C	T	1.04e-10	0.48	PMID26502338	EUR
rs12802200	SLE	11	566936	C	A	8.81e-10	0.82	PMID26502338	EUR
rs2732549	SLE	11	35088399	A	G	1.2e-23	0.57	PMID26502338	EUR
rs3794060	SLE	11	71187679	C	T	1.32e-20	0.27	PMID26502338	EUR
rs7941765	SLE	11	128499000	C	T	1.35e-10	0.52	PMID26502338	EUR
rs10774625	SLE	12	111910219	A	G	4.09e-09	0.51	PMID26502338	EUR
rs1059312	SLE	12	129278864	G	A	1.48e-13	0.4	PMID26502338	EUR
rs4902562	SLE	14	68731458	A	G	6.15e-10	0.42	PMID26502338	EUR
rs2289583	SLE	15	75311036	A	C	6.22e-15	0.29	PMID26502338	EUR
rs9652601	SLE	16	11174365	G	A	7.42e-17	0.68	PMID26502338	EUR
rs34572943	SLE	16	31272353	A	G	3.39e-76	0.15	PMID26502338	EUR
rs11644034	SLE	16	85972612	G	A	9.58e-18	0.8	PMID26502338	EUR
rs2286672	SLE	17	4712617	T	C	2.93e-09	0.08	PMID26502338	EUR
rs2941509	SLE	17	37921194	T	C	7.98e-09	0.04	PMID26502338	EUR
rs2304256	SLE	19	10475652	C	A	3.5e-13	0.73	PMID26502338	EUR
rs7444	SLE	22	21976934	C	T	1.84e-22	0.22	PMID26502338	EUR
rs2476601	T1D	1	114377568	A	G	5.93e-80	0.09	PMID21980299	TRANS
rs3024505	T1D	1	206939904	G	A	2.09e-08	0.83	PMID21980299	TRANS
rs478222	T1D	2	25301755	A	T	3.5e-09	0.59	PMID21980299	TRANS
rs1990760	T1D	2	163124051	T	C	2.21e-08	0.61	PMID21980299	TRANS
rs3087243	T1D	2	204738919	G	A	1.42e-13	0.53	PMID21980299	TRANS
rs10517086	T1D	4	26085511	A	G	0.000213	0.3	PMID21980299	TRANS
rs4505848	T1D	4	123132492	G	A	2.26e-05	0.35	PMID21980299	TRANS
rs9268645	T1D	6	32408527	G	C	3.94e-136	0.38	PMID21980299	TRANS
rs3757247	T1D	6	90957463	T	C	1.62e-08	0.49	PMID21980299	TRANS
rs9388489	T1D	6	126698719	G	A	4.1e-06	0.45	PMID21980299	TRANS
rs1738074	T1D	6	159465977	C	T	9.48e-05	0.57	PMID21980299	TRANS
rs924043	T1D	6	170379025	C	T	8.06e-09	0.85	PMID21980299	TRANS
rs7804356	T1D	7	26891665	T	C	0.0101	0.78	PMID21980299	TRANS
rs4948088	T1D	7	51027194	A	C	4.4e-08	0.05	PMID19430480	TRANS
rs10758593	T1D	9	4292083	A	G	1.18e-08	0.44	PMID21980299	TRANS
rs12251307	T1D	10	6123495	C	T	1.22e-08	0.9	PMID21980299	TRANS
rs947474	T1D	10	6390450	A	G	3.65e-09	0.81	PMID18978792	EUR
rs10509540	T1D	10	90023033	T	C	2.83e-06	0.74	PMID21980299	TRANS
rs1004446	T1D	11	2170143	G	A	6.75e-11	0.68	PMID17632545	EUR
rs4763879	T1D	12	9910164	A	G	6.45e-07	0.39	PMID21980299	TRANS
rs1701704	T1D	12	56412487	G	T	1.08e-30	0.33	PMID21980299	TRANS
rs3184504	T1D	12	111884608	T	C	1.77e-21	0.46	PMID21980299	TRANS
rs539514	T1D	13	76326282	T	A	5.66e-11	0.5	PMID21980299	TRANS
rs9585056	T1D	13	100081766	C	T	0.00127	0.23	PMID21980299	TRANS
rs1465788	T1D	14	69263599	C	T	1.79e-06	0.72	PMID21980299	TRANS
rs4900384	T1D	14	98498951	G	A	0.0972	0.28	PMID21980299	TRANS
rs941576	T1D	14	101306045	A	G	9.33e-05	0.58	PMID21980299	TRANS
rs3825932	T1D	15	79235446	C	T	5.15e-05	0.66	PMID21980299	TRANS
rs2903692	T1D	16	11238783	G	A	4.21e-15	0.65	PMID21980299	TRANS
rs4788084	T1D	16	28539848	C	T	0.000755	0.65	PMID21980299	TRANS
rs7202877	T1D	16	75247245	G	T	1.84e-05	0.06	PMID21980299	TRANS
rs2290400	T1D	17	38066240	C	T	0.00355	0.51	PMID21980299	TRANS
rs7221109	T1D	17	38770286	C	T	0.000646	0.61	PMID21980299	TRANS
rs2542151	T1D	18	12779947	G	T	1.15e-14	0.16	PMID17554260	TRANS
rs763361	T1D	18	67531642	T	C	0.000117	0.47	PMID21980299	TRANS
rs2304256	T1D	19	10475652	C	A	1.43e-10	0.71	PMID19966805	EUR
rs425105	T1D	19	47208481	T	C	5.51e-06	0.83	PMID21980299	TRANS
rs2281808	T1D	20	1610551	C	T	2.06e-06	0.66	PMID21980299	TRANS
rs9976767	T1D	21	43836390	G	A	1.69e-05	0.42	PMID21980299	TRANS
rs5753037	T1D	22	30581722	T	C	0.0164	0.41	PMID21980299	TRANS
rs229541	T1D	22	37591318	A	G	3.67e-06	0.42	PMID21980299	TRANS
rs12103	UC	1	1247494	T	C	0	0.181	PMID23128233	EUR
rs10797432	UC	1	2501338	C	T	0	0.509	PMID23128233	EUR
rs35675666	UC	1	8021973	G	T	0	0.831	PMID23128233	EUR
rs6426833	UC	1	20171860	A	G	0	0.539	PMID23128233	EUR
rs12568930	UC	1	22702231	T	C	0	0.831	PMID23128233	EUR
rs11209026	UC	1	67705958	G	A	0	0.933	PMID23128233	EUR
rs2651244	UC	1	70995562	G	A	0	0.603	PMID23128233	EUR
rs4845604	UC	1	151801680	G	A	0	0.853	PMID23128233	EUR
rs1801274	UC	1	161479745	A	G	0	0.525	PMID23128233	EUR
rs2816958	UC	1	200101920	G	A	0	0.887	PMID23128233	EUR
rs7554511	UC	1	200877562	C	A	0	0.72	PMID23128233	EUR
rs3024505	UC	1	206939904	A	G	0	0.159	PMID23128233	EUR
rs7608910	UC	2	61204856	G	A	0	0.392	PMID23128233	EUR
rs2111485	UC	2	163110536	A	G	0	0.391	PMID23128233	EUR
rs1016883	UC	2	198881668	G	A	0	0.807	PMID23128233	EUR
rs17229285	UC	2	199523122	C	T	0	0.496	PMID23128233	EUR
rs3749171	UC	2	241569692	T	C	0	0.177	PMID23128233	EUR
rs3197999	UC	3	49721532	A	G	0	0.279	PMID23128233	EUR
rs9847710	UC	3	53062661	C	T	0	0.412	PMID23128233	EUR
rs2472649	UC	4	74857708	G	A	0	0.887	PMID23128233	EUR
rs3774959	UC	4	103511114	A	G	0	0.332	PMID23128233	EUR
rs7657746	UC	4	123161619	A	G	0	0.754	PMID23128233	EUR
rs11739663	UC	5	594083	T	C	0	0.768	PMID23128233	EUR
rs11742570	UC	5	40410584	C	T	0	0.61	PMID23128233	EUR
rs2188962	UC	5	131770805	T	C	0	0.42	PMID23128233	EUR
rs254560	UC	5	134443606	A	G	0	0.406	PMID23128233	EUR
rs6871626	UC	5	158826792	A	C	0	0.333	PMID23128233	EUR	missing
rs3851228	UC	6	111848191	T	A	0	0.064	PMID23128233	EUR
rs6920220	UC	6	138006504	A	G	0	0.209	PMID23128233	EUR
rs798502	UC	7	2789880	A	C	0	0.7	PMID23128233	EUR
rs4722672	UC	7	27231762	C	T	0	0.184	PMID23128233	EUR
rs9297145	UC	7	98759117	C	A	0	0.256	PMID23128233	EUR
rs4380874	UC	7	107480315	T	C	0	0.409	PMID23128233	EUR
rs38904	UC	7	116892846	T	C	0	0.529	PMID23128233	EUR
rs4728142	UC	7	128573967	A	G	0	0.437	PMID23128233	EUR
rs10758669	UC	9	4981602	C	A	0	0.347	PMID23128233	EUR
rs4743820	UC	9	93928416	T	C	0	0.704	PMID23128233	EUR
rs4246905	UC	9	117553249	C	T	0	0.711	PMID23128233	EUR
rs10781499	UC	9	139266405	A	G	0	0.423	PMID23128233	EUR
rs11010067	UC	10	35295431	G	C	0	0.352	PMID23128233	EUR
rs10761659	UC	10	64445564	G	A	0	0.541	PMID23128233	EUR
rs4409764	UC	10	101284237	T	G	0	0.482	PMID23128233	EUR
rs907611	UC	11	1874072	A	G	0	0.318	PMID23128233	EUR
rs2155219	UC	11	76299194	T	G	0	0.502	PMID23128233	EUR
rs483905	UC	11	96023427	A	G	0	0.295	PMID23128233	EUR
rs561722	UC	11	114386830	C	T	0	0.66	PMID23128233	EUR
rs11612508	UC	12	12657513	G	A	0	0.273	PMID23128233	EUR
rs11168249	UC	12	48208368	C	T	0	0.461	PMID23128233	EUR
rs7134599	UC	12	68500075	A	G	0	0.389	PMID23128233	EUR
rs17085007	UC	13	27531267	C	T	0	0.185	PMID23128233	EUR
rs941823	UC	13	41013977	C	T	0	0.751	PMID23128233	EUR
rs8005161	UC	14	88472595	T	C	0	0.086	PMID23128233	EUR
rs28374715	UC	15	41563950	A	G	0	0.74	PMID23128233	EUR
rs7404095	UC	16	23864590	C	T	0	0.576	PMID23128233	EUR
rs11150589	UC	16	30482494	T	C	0	0.475	PMID23128233	EUR
rs1728785	UC	16	68591230	C	A	0	0.773	PMID23128233	EUR
rs12946510	UC	17	37912377	T	C	0	0.467	PMID23128233	EUR
rs12942547	UC	17	40527544	A	G	0	0.578	PMID23128233	EUR
rs7210086	UC	17	70641698	A	C	0	0.81	PMID23128233	EUR
rs1893217	UC	18	12809340	G	A	0	0.16	PMID23128233	EUR
rs7240004	UC	18	46395022	A	G	0	0.623	PMID23128233	EUR
rs727088	UC	18	67530439	G	A	0	0.479	PMID23128233	EUR
rs11879191	UC	19	10512911	G	A	0	0.797	PMID23128233	EUR
rs17694108	UC	19	33731551	A	G	0	0.288	PMID23128233	EUR
rs1126510	UC	19	47123783	G	A	0	0.404	PMID23128233	EUR
rs11672983	UC	19	55383051	A	G	0	0.336	PMID23128233	EUR
rs6088765	UC	20	33799280	G	T	0	0.45	PMID23128233	EUR
rs6017342	UC	20	43065028	C	A	0	0.546	PMID23128233	EUR
rs6062504	UC	20	62348907	G	A	0	0.702	PMID23128233	EUR
rs2823286	UC	21	16817938	G	A	0	0.707	PMID23128233	EUR
rs2836878	UC	21	40465534	G	A	0	0.728	PMID23128233	EUR
rs7282490	UC	21	45615741	G	A	0	0.406	PMID23128233	EUR
rs2413583	UC	22	39659773	C	T	0	0.833	PMID23128233	EUR
rs4953318	HB	2	46355051	A	C	2.25e-16	0.62	PMID23222517	EUR
rs218238	HB	4	55395024	A	T	1.49e-11	0.78	PMID23222517	EUR
rs198846	HB	6	26107463	A	G	1.42e-30	0.14	PMID23222517	EUR
rs2097775	HB	6	30354303	A	T	1.3e-10	0.15	PMID23222517	EUR
rs9369427	HB	6	43811430	A	C	5.6e-12	0.68	PMID23222517	EUR
rs9389269	HB	6	135427159	T	C	3.3e-10	0.72	PMID23222517	EUR
rs10480300	HB	7	151406005	C	T	7.8e-15	0.72	PMID23222517	EUR
rs7853989	HB	9	136131592	C	G	1.06e-17	0.09	PMID23222517	EUR
rs10159477	HB	10	71099888	A	G	4.4e-20	0.16	PMID23222517	EUR
rs11042125	HB	11	8938049	A	T	1.5e-09	0.6	PMID23222517	EUR
rs10500721	HB	11	10203610	A	G	9.68e-09	0.77	PMID23222517	EUR
rs7125949	HB	11	73009084	A	G	2.1e-09	0.11	PMID23222517	EUR
rs3184504	HB	12	111884608	T	C	4.3e-19	0.48	PMID23222517	EUR
rs1532085	HB	15	58683366	G	A	6.7e-11	0.59	PMID23222517	TRANS
rs11072566	HB	15	76293971	A	G	3e-10	0.48	PMID23222517	TRANS
rs837763	HB	16	88853729	C	T	7.13e-11	0.45	PMID23222517	EUR
rs17426106	HB	17	43828935	C	G	4.87e-09	0.24	PMID23222517	EUR
rs4969184	HB	17	76393413	G	A	7e-09	0.53	PMID23222517	EUR
rs2159213	HB	19	2136102	C	T	1.9e-09	0.5	PMID23222517	EUR
rs855791	HB	22	37462936	G	A	4.65e-40	0.57	PMID23222517	EUR
rs3916164	MCH	1	40069939	G	A	3.1e-10	0.71	PMID23222517	TRANS
rs9660992	MCH	1	205249450	G	A	7.1e-10	0.42	PMID23222517	EUR
rs13027161	MCH	2	60607728	C	T	7.15e-12	0.4	PMID23222517	EUR
rs9310736	MCH	3	24350811	G	A	3.42e-15	0.65	PMID23222517	EUR
rs7615316	MCH	3	142355926	G	A	6.77e-09	0.4	PMID23222517	EUR
rs11717368	MCH	3	195834357	C	G	6.6e-19	0.52	PMID23222517	EUR
rs218264	MCH	4	55408875	T	A	7.37e-28	0.24	PMID23222517	EUR
rs6914805	MCH	6	16281187	C	T	1.2e-19	0.75	PMID23222517	EUR
rs1408272	MCH	6	25842951	G	T	4.8e-67	0.07	PMID23222517	EUR
rs13219787	MCH	6	27861670	A	G	5.9e-17	0.09	PMID23222517	EUR
rs2097775	MCH	6	30354303	A	T	2.34e-11	0.15	PMID23222517	EUR
rs11968166	MCH	6	41925304	A	G	9.35e-34	0.17	PMID23222517	EUR
rs1008084	MCH	6	109626965	A	G	6.4e-26	0.44	PMID23222517	EUR
rs7776054	MCH	6	135418916	G	A	6.55e-108	0.27	PMID23222517	EUR
rs590856	MCH	6	139844429	G	A	3.81e-28	0.43	PMID23222517	EUR
rs736661	MCH	6	164482836	A	G	1.6e-11	0.62	PMID23222517	EUR
rs2075672	MCH	7	100240296	G	A	3.48e-19	0.63	PMID23222517	EUR
rs2236496	MCH	9	4844265	T	C	2.33e-16	0.78	PMID23222517	EUR
rs901683	MCH	10	45966422	A	G	1.82e-12	0.08	PMID23222517	EUR
rs11190134	MCH	10	101282200	A	G	1.3e-10	0.4	PMID23222517	TRANS
rs11601325	MCH	11	67227006	G	A	9.85e-09	0.59	PMID23222517	EUR
rs10849023	MCH	12	4332478	T	C	7.5e-12	0.21	PMID23222517	EUR
rs3829290	MCH	12	121126438	T	C	9.24e-09	0.56	PMID23222517	EUR
rs7155454	MCH	14	65502239	A	G	1.8e-12	0.51	PMID23222517	EUR
rs17616316	MCH	14	103822762	G	C	8.2e-11	0.07	PMID23222517	TRANS
rs2572207	MCH	15	66070693	C	T	1.15e-08	0.74	PMID23222517	EUR
rs11248850	MCH	16	163598	G	A	6.3e-23	0.5	PMID23222517	EUR
rs888424	MCH	17	19985427	A	G	5.4e-20	0.43	PMID23222517	EUR
rs2070265	MCH	17	27075423	T	C	5.1e-14	0.2	PMID23222517	EUR
rs4890633	MCH	18	43833278	G	A	1.9e-23	0.27	PMID23222517	EUR
rs732716	MCH	19	4366219	A	G	5.99e-13	0.71	PMID23222517	EUR
rs741702	MCH	19	13024250	A	C	8.2e-20	0.35	PMID23222517	EUR
rs737092	MCH	20	55990405	C	T	6.39e-11	0.49	PMID23222517	EUR
rs5749446	MCH	22	32880585	T	C	3.3e-13	0.62	PMID23222517	EUR
rs855791	MCH	22	37462936	G	A	1e-69	0.57	PMID23222517	EUR
rs140522	MCH	22	50971266	C	T	7.97e-21	0.67	PMID23222517	EUR
rs1175550	MCHC	1	3691528	G	A	8.6e-15	0.22	PMID23222517	EUR
rs857684	MCHC	1	158575729	T	C	3.5e-16	0.26	PMID23222517	EUR
rs7551442	MCHC	1	203655121	G	A	9.7e-12	0.91	PMID23222517	EUR
rs198846	MCHC	6	26107463	A	G	7.46e-21	0.14	PMID23222517	EUR
rs7776054	MCHC	6	135418916	G	A	1.27e-14	0.27	PMID23222517	EUR
rs1734910	MCHC	7	100309544	G	A	3.51e-09	0.61	PMID23222517	EUR
rs4737009	MCHC	8	41630405	A	G	4.9e-11	0.26	PMID23222517	EUR
rs6987853	MCHC	8	42457450	T	C	6.1e-11	0.38	PMID23222517	EUR
rs2867932	MCHC	15	78591037	A	G	3.3e-09	0.39	PMID23222517	EUR
rs10445033	MCHC	16	88840462	G	A	1.5e-22	0.37	PMID23222517	EUR
rs7221773	MCHC	17	27202888	A	G	3.75e-08	0.14	PMID23222517	EUR
rs2269906	MCHC	17	42294337	C	A	2e-11	0.36	PMID23222517	EUR
rs855791	MCHC	22	37462936	G	A	3.11e-17	0.57	PMID23222517	EUR
rs741959	MCV	1	47676233	G	A	6e-10	0.57	PMID23222517	EUR
rs3737515	MCV	1	158597507	G	C	8.3e-09	0.72	PMID23222517	EUR
rs4951381	MCV	1	203660838	G	A	2.2e-09	0.89	PMID23222517	EUR
rs9660992	MCV	1	205249450	G	A	1.04e-09	0.42	PMID23222517	EUR
rs3811444	MCV	1	248039451	C	T	2.18e-09	0.65	PMID23222517	EUR
rs243070	MCV	2	60620286	A	T	4.4e-13	0.28	PMID23222517	EUR
rs10207392	MCV	2	111849659	A	G	2e-08	0.52	PMID23222517	EUR
rs9310736	MCV	3	24350811	G	A	6.1e-16	0.65	PMID23222517	EUR
rs6776003	MCV	3	141266493	G	A	7.1e-08	0.56	PMID23222517	EUR
rs13061823	MCV	3	142120786	C	T	4.7e-13	0.44	PMID23222517	EUR
rs11717368	MCV	3	195834357	C	G	2.04e-14	0.52	PMID23222517	EUR
rs218264	MCV	4	55408875	T	A	3.76e-32	0.24	PMID23222517	EUR
rs13152701	MCV	4	122751061	A	G	9e-10	0.37	PMID23222517	EUR
rs6914805	MCV	6	16281187	C	T	2.22e-11	0.75	PMID23222517	EUR
rs1408272	MCV	6	25842951	G	T	3.17e-47	0.07	PMID23222517	EUR
rs9349204	MCV	6	41914378	A	G	2.4e-40	0.73	PMID23222517	EUR
rs6568571	MCV	6	109613252	T	A	1.61e-22	0.44	PMID23222517	EUR	missing
rs9389269	MCV	6	135427159	C	T	2.6e-109	0.28	PMID23222517	EUR
rs590856	MCV	6	139844429	G	A	5e-36	0.43	PMID23222517	EUR
rs9356181	MCV	6	164477026	C	A	3.71e-09	0.59	PMID23222517	EUR
rs12718598	MCV	7	50428445	C	T	1.6e-13	0.49	PMID23222517	EUR
rs7385804	MCV	7	100235970	A	C	1.79e-15	0.61	PMID23222517	EUR
rs2236496	MCV	9	4844265	T	C	1.4e-19	0.78	PMID23222517	EUR
rs901683	MCV	10	45966422	A	G	1.5e-16	0.08	PMID23222517	EUR
rs16926246	MCV	10	71093392	T	C	1.04e-09	0.1	PMID23222517	EUR
rs2302264	MCV	11	67207426	G	A	1.3e-10	0.58	PMID23222517	EUR
rs10849023	MCV	12	4332478	T	C	1.86e-11	0.21	PMID23222517	EUR
rs3829290	MCV	12	121126438	T	C	2.1e-09	0.56	PMID23222517	EUR
rs11627546	MCV	14	70365924	C	A	3.6e-08	0.84	PMID23222517	EUR
rs2572207	MCV	15	66070693	C	T	3.4e-09	0.74	PMID23222517	EUR
rs8028632	MCV	15	75321262	T	C	6.9e-10	0.8	PMID23222517	EUR
rs11248850	MCV	16	163598	G	A	4.36e-19	0.5	PMID23222517	EUR
rs17759083	MCV	17	19963605	A	T	1.45e-17	0.38	PMID23222517	EUR
rs7215310	MCV	17	27088626	A	C	1.51e-09	0.19	PMID23222517	EUR
rs4890633	MCV	18	43833278	G	A	1.14e-17	0.27	PMID23222517	EUR
rs732716	MCV	19	4366219	A	G	1.5e-14	0.71	PMID23222517	EUR
rs741702	MCV	19	13024250	A	C	1.66e-17	0.35	PMID23222517	EUR
rs3892630	MCV	19	33181484	T	C	1e-10	0.18	PMID23222517	TRANS
rs737092	MCV	20	55990405	C	T	4e-13	0.49	PMID23222517	EUR
rs5754217	MCV	22	21939675	G	T	8.6e-10	0.83	PMID23222517	EUR
rs5749446	MCV	22	32880585	T	C	3.97e-11	0.62	PMID23222517	EUR
rs855791	MCV	22	37462936	G	A	2.4e-54	0.57	PMID23222517	EUR
rs140522	MCV	22	50971266	C	T	4.5e-23	0.67	PMID23222517	EUR
rs17396340	MPV	1	10286176	A	G	2.83e-08	0.13	PMID22139419	EUR
rs10914144	MPV	1	171949750	C	T	1.11e-24	0.83	PMID22139419	EUR
rs1172130	MPV	1	205244953	G	A	3.82e-27	0.63	PMID22139419	EUR
rs649729	MPV	2	31464385	T	A	1.17e-12	0.32	PMID22139419	EUR
rs4305276	MPV	2	241495013	G	C	1.71e-11	0	PMID22139419	EUR
rs1354034	MPV	3	56849749	T	C	3.31e-69	0.4	PMID22139419	EUR
rs10512627	MPV	3	124340222	C	G	5.1e-10	0.49	PMID22139419	EUR
rs11734132	MPV	4	6891519	G	C	1.11e-11	0.84	PMID22139419	EUR
rs2227831	MPV	5	76023494	G	A	9.65e-16	0.05	PMID22139419	EUR
rs4521516	MPV	5	88099951	G	C	1.89e-09	0.88	PMID22139419	EUR
rs10076782	MPV	5	158604963	A	G	4.48e-08	0.26	PMID22139419	EUR
rs342293	MPV	7	106372219	G	C	7.03e-57	0.44	PMID22139419	EUR
rs10813766	MPV	9	331490	T	G	3.68e-12	0.35	PMID22139419	EUR
rs7075195	MPV	10	65050659	A	G	2.39e-44	0.56	PMID22139419	EUR
rs17655730	MPV	11	270715	T	C	2.29e-15	0.75	PMID22139419	EUR
rs1558324	MPV	12	6289219	A	G	1.55e-21	0.39	PMID22139419	EUR
rs2015599	MPV	12	29435480	A	G	5.55e-16	0.43	PMID22139419	EUR
rs10876550	MPV	12	54712308	G	A	1.86e-14	0.45	PMID22139419	EUR
rs2950390	MPV	12	57055291	C	T	7.45e-14	0.66	PMID22139419	EUR
rs7961894	MPV	12	122365583	T	C	1.42e-103	0.09	PMID22139419	EUR
rs7317038	MPV	13	114012898	C	T	8.27e-12	0.64	PMID22139419	EUR
rs944002	MPV	14	103572815	A	G	4.76e-11	0.76	PMID22139419	EUR
rs3000073	MPV	14	105729792	G	A	3.27e-11	0.69	PMID22139419	EUR
rs8076739	MPV	17	27714587	T	C	4.59e-38	0.54	PMID22139419	EUR
rs16971217	MPV	17	33944055	C	G	3.77e-12	0.83	PMID22139419	EUR
rs12969657	MPV	18	67536496	T	C	3.36e-11	0.52	PMID22139419	EUR
rs8109288	MPV	19	16185559	A	G	1.15e-11	0.02	PMID22139419	EUR
rs13042885	MPV	20	1924707	C	T	5.56e-14	0.72	PMID22139419	EUR
rs4812048	MPV	20	57587771	C	T	1.3e-09	0.81	PMID22139419	EUR
rs4953318	PCV	2	46355051	A	C	3.1e-19	0.62	PMID23222517	EUR
rs218238	PCV	4	55395024	A	T	2.93e-12	0.78	PMID23222517	EUR
rs198846	PCV	6	26107463	A	G	3.49e-10	0.14	PMID23222517	EUR
rs9369427	PCV	6	43811430	A	C	1.45e-09	0.68	PMID23222517	EUR
rs9373124	PCV	6	135423209	T	C	3.87e-22	0.73	PMID23222517	EUR
rs10224210	PCV	7	151413194	T	C	5.73e-12	0.74	PMID23222517	EUR
rs579459	PCV	9	136154168	T	C	7.59e-14	0.78	PMID23222517	EUR
rs10159477	PCV	10	71099888	A	G	3.78e-16	0.16	PMID23222517	EUR
rs7936461	PCV	11	10040886	C	T	1e-09	0.75	PMID23222517	EUR
rs7312105	PCV	12	2523355	G	A	3.2e-08	0.36	PMID23222517	EUR
rs3184504	PCV	12	111884608	T	C	7.87e-16	0.48	PMID23222517	EUR
rs12150672	PCV	17	43826637	A	G	2.72e-09	0.23	PMID23222517	EUR
rs2159213	PCV	19	2136102	C	T	2.72e-09	0.5	PMID23222517	EUR
rs2032314	PCV	21	35354523	T	C	7.5e-10	0.08	PMID23222517	TRANS
rs855791	PCV	22	37462936	G	A	4.29e-20	0.57	PMID23222517	EUR
rs2336384	PLT	1	12046063	G	T	1.25e-08	0.34	PMID22139419	EUR
rs10914144	PLT	1	171949750	T	C	2.22e-12	0.17	PMID22139419	EUR
rs1668871	PLT	1	205237137	C	T	2.59e-14	0.37	PMID22139419	EUR
rs7550918	PLT	1	247675559	T	C	2.91e-11	0.81	PMID22139419	EUR
rs3811444	PLT	1	248039451	C	T	5.6e-09	0.66	PMID22139419	EUR
rs1260326	PLT	2	27730940	T	C	9.12e-10	0.41	PMID22139419	EUR
rs625132	PLT	2	31482300	G	A	9.15e-14	0.83	PMID22139419	EUR
rs17030845	PLT	2	43687879	C	T	1.27e-10	0.91	PMID22139419	EUR
rs7616006	PLT	3	12267648	A	G	4.86e-08	0.55	PMID22139419	EUR
rs7641175	PLT	3	18311412	A	G	3.37e-11	0.79	PMID22139419	EUR
rs1354034	PLT	3	56849749	C	T	2.86e-54	0.6	PMID22139419	EUR
rs3792366	PLT	3	122839876	G	A	3.6e-09	0.41	PMID22139419	EUR
rs7694379	PLT	4	88186509	A	G	8.7e-09	0.4	PMID22139419	EUR
rs17568628	PLT	5	76046939	T	C	9.61e-10	0.95	PMID22139419	EUR
rs700585	PLT	5	88152117	C	T	9.86e-10	0.28	PMID22139419	EUR	missing
rs2070729	PLT	5	131819921	A	C	1.13e-10	0.47	PMID22139419	EUR
rs441460	PLT	6	25548288	G	A	8.7e-18	0.56	PMID22139419	EUR
rs3819299	PLT	6	31322367	G	T	8.8e-10	0.06	PMID22139419	EUR
rs399604	PLT	6	32975014	C	T	1.3e-10	0.43	PMID22139419	EUR
rs210134	PLT	6	33540209	G	A	7.11e-36	0.71	PMID22139419	EUR
rs9399137	PLT	6	135419018	C	T	5.04e-47	0.26	PMID22139419	EUR
rs342275	PLT	7	106359216	C	T	5.57e-25	0.58	PMID22139419	EUR
rs4731120	PLT	7	123411223	C	A	2.77e-12	0.09	PMID22139419	EUR
rs6993770	PLT	8	106581528	A	T	4.3e-17	0.7	PMID22139419	EUR
rs6995402	PLT	8	145005561	C	T	5.09e-10	0.44	PMID22139419	EUR	missing
rs409801	PLT	9	4744743	C	T	2.59e-49	0.49	PMID22139419	EUR
rs13300663	PLT	9	4814948	C	G	9.83e-30	0.22	PMID22139419	EUR
rs3731211	PLT	9	21986847	A	T	6.43e-14	0.71	PMID22139419	EUR
rs11789898	PLT	9	136925663	T	G	2.39e-10	0.19	PMID22139419	EUR
rs10761731	PLT	10	65027610	T	A	2.02e-24	0.43	PMID22139419	EUR
rs505404	PLT	11	243268	G	T	7.44e-24	0.22	PMID22139419	EUR
rs4246215	PLT	11	61564299	T	G	3.31e-10	0.37	PMID22139419	EUR
rs4938642	PLT	11	119099906	C	G	7.66e-11	0.09	PMID22139419	EUR
rs7342306	PLT	12	6291093	G	A	4.29e-11	0.62	PMID22139419	EUR
rs941207	PLT	12	57023284	G	C	1.74e-10	0.26	PMID22139419	EUR
rs3184504	PLT	12	111884608	T	C	1.22e-26	0.46	PMID22139419	EUR
rs17824620	PLT	12	113100994	C	A	9.67e-09	0.66	PMID22139419	EUR
rs7961894	PLT	12	122365583	C	T	1.22e-10	0.91	PMID22139419	EUR
rs4148441	PLT	13	95898207	G	A	6.76e-12	0.91	PMID22139419	EUR
rs8022206	PLT	14	68520906	G	A	1.55e-10	0.81	PMID22139419	EUR
rs8006385	PLT	14	93501026	G	A	1.24e-10	0.11	PMID22139419	EUR
rs7149242	PLT	14	101159416	G	T	2.68e-08	0.71	PMID22139419	EUR
rs11628318	PLT	14	103040087	A	T	2.04e-10	0.74	PMID22139419	EUR
rs2297067	PLT	14	103566785	T	C	1.58e-10	0.24	PMID22139419	EUR
rs3809566	PLT	15	63333724	G	A	3.65e-10	0.68	PMID22139419	EUR
rs1719271	PLT	15	65183801	G	A	1.05e-11	0.15	PMID22139419	EUR
rs6065	PLT	17	4836381	T	C	2.92e-11	0.09	PMID22139419	EUR
rs397969	PLT	17	19804247	C	T	2.32e-09	0.39	PMID22139419	EUR
rs559972	PLT	17	27814496	T	C	3.3e-18	0.46	PMID22139419	EUR
rs10512472	PLT	17	33884804	C	T	2.4e-14	0.17	PMID22139419	EUR
rs708382	PLT	17	42442344	T	C	1.51e-08	0.59	PMID22139419	EUR
rs11082304	PLT	18	20720973	G	T	5.27e-11	0.49	PMID22139419	EUR
rs8109288	PLT	19	16185559	G	A	2.75e-10	0.98	PMID22139419	EUR
rs17356664	PLT	19	45740771	C	T	3.6e-10	0.7	PMID22139419	EUR
rs1034566	PLT	22	19984277	T	C	3.06e-08	0.28	PMID22139419	EUR
rs1175550	RBC	1	3691528	G	A	8.6e-15	0.22	PMID23222517	EUR
rs3916164	RBC	1	40069939	G	A	3.1e-10	0.71	PMID23222517	TRANS
rs741959	RBC	1	47676233	G	A	6e-10	0.57	PMID23222517	EUR
rs857684	RBC	1	158575729	T	C	3.5e-16	0.26	PMID23222517	EUR
rs7529925	RBC	1	199007208	C	T	8.3e-09	0.28	PMID23222517	EUR
rs7551442	RBC	1	203655121	G	A	9.7e-12	0.91	PMID23222517	EUR
rs9660992	RBC	1	205249450	G	A	7.1e-10	0.42	PMID23222517	EUR
rs3811444	RBC	1	248039451	T	C	4.5e-10	0.35	PMID23222517	EUR
rs4953318	RBC	2	46355051	A	C	3.1e-19	0.62	PMID23222517	EUR
rs243070	RBC	2	60620286	A	T	4.4e-13	0.28	PMID23222517	EUR
rs10207392	RBC	2	111849659	A	G	2e-08	0.52	PMID23222517	EUR
rs9310736	RBC	3	24350811	G	A	6.1e-16	0.65	PMID23222517	EUR
rs6776003	RBC	3	141266493	G	A	7.1e-08	0.56	PMID23222517	EUR
rs13061823	RBC	3	142120786	C	T	4.7e-13	0.44	PMID23222517	EUR
rs11717368	RBC	3	195834357	C	G	6.6e-19	0.52	PMID23222517	EUR
rs218238	RBC	4	55395024	A	T	2.8e-39	0.78	PMID23222517	EUR
rs13152701	RBC	4	122751061	A	G	9e-10	0.37	PMID23222517	EUR
rs6914805	RBC	6	16281187	C	T	1.2e-19	0.75	PMID23222517	EUR
rs1408272	RBC	6	25842951	G	T	4.8e-67	0.07	PMID23222517	EUR
rs13219787	RBC	6	27861670	A	G	5.9e-17	0.09	PMID23222517	EUR
rs2097775	RBC	6	30354303	A	T	1.3e-10	0.15	PMID23222517	EUR
rs9349204	RBC	6	41914378	A	G	2.4e-40	0.73	PMID23222517	EUR
rs9369427	RBC	6	43811430	A	C	5.6e-12	0.68	PMID23222517	EUR
rs1008084	RBC	6	109626965	A	G	6.4e-26	0.44	PMID23222517	EUR
rs9389269	RBC	6	135427159	C	T	2.6e-109	0.28	PMID23222517	EUR
rs590856	RBC	6	139844429	G	A	5e-36	0.43	PMID23222517	EUR
rs736661	RBC	6	164482836	A	G	1.6e-11	0.62	PMID23222517	EUR
rs12718598	RBC	7	50428445	C	T	1.6e-13	0.49	PMID23222517	EUR
rs2075672	RBC	7	100240296	A	G	1.9e-20	0.39	PMID23222517	EUR
rs10480300	RBC	7	151406005	C	T	7.8e-15	0.72	PMID23222517	EUR
rs4737009	RBC	8	41630405	A	G	4.9e-11	0.26	PMID23222517	EUR
rs6987853	RBC	8	42457450	T	C	6.1e-11	0.38	PMID23222517	EUR
rs2236496	RBC	9	4844265	T	C	1.4e-19	0.78	PMID23222517	EUR
rs579459	RBC	9	136154168	T	C	9.3e-18	0.8	PMID23222517	EUR
rs901683	RBC	10	45966422	A	G	1.5e-16	0.08	PMID23222517	EUR
rs10159477	RBC	10	71099888	A	G	4.4e-20	0.16	PMID23222517	EUR
rs11190134	RBC	10	101282200	A	G	1.3e-10	0.4	PMID23222517	TRANS
rs11042125	RBC	11	8938049	A	T	1.5e-09	0.6	PMID23222517	EUR
rs7936461	RBC	11	10040886	C	T	1e-09	0.75	PMID23222517	EUR
rs2302264	RBC	11	67207426	G	A	1.3e-10	0.58	PMID23222517	EUR
rs7125949	RBC	11	73009084	A	G	2.1e-09	0.11	PMID23222517	EUR
rs7312105	RBC	12	2523355	G	A	3.2e-08	0.36	PMID23222517	EUR
rs10849023	RBC	12	4332478	T	C	7.5e-12	0.21	PMID23222517	EUR
rs11104870	RBC	12	88829294	C	T	1.7e-08	0.3	PMID23222517	EUR
rs3184504	RBC	12	111884608	T	C	4.3e-19	0.48	PMID23222517	EUR
rs3829290	RBC	12	121126438	T	C	2.1e-09	0.56	PMID23222517	EUR
rs7155454	RBC	14	65502239	A	G	1.8e-12	0.51	PMID23222517	EUR
rs11627546	RBC	14	70365924	C	A	3.6e-08	0.84	PMID23222517	EUR
rs17616316	RBC	14	103822762	G	C	8.2e-11	0.07	PMID23222517	TRANS
rs1532085	RBC	15	58683366	G	A	6.7e-11	0.59	PMID23222517	TRANS
rs2572207	RBC	15	66070693	C	T	3.4e-09	0.74	PMID23222517	EUR
rs8028632	RBC	15	75321262	T	C	6.9e-10	0.8	PMID23222517	EUR
rs11072566	RBC	15	76293971	A	G	3e-10	0.48	PMID23222517	TRANS
rs2867932	RBC	15	78591037	A	G	3.3e-09	0.39	PMID23222517	EUR
rs11248850	RBC	16	163598	G	A	6.3e-23	0.5	PMID23222517	EUR
rs2271294	RBC	16	67902326	T	A	1.1e-09	0.15	PMID23222517	EUR
rs10445033	RBC	16	88840462	G	A	1.5e-22	0.37	PMID23222517	EUR
rs888424	RBC	17	19985427	A	G	5.4e-20	0.43	PMID23222517	EUR
rs2070265	RBC	17	27075423	T	C	5.1e-14	0.2	PMID23222517	EUR
rs8182252	RBC	17	37727950	C	T	5.9e-09	0.18	PMID23222517	EUR
rs2269906	RBC	17	42294337	C	A	2e-11	0.36	PMID23222517	EUR
rs12150672	RBC	17	43826637	A	G	4.7e-12	0.23	PMID23222517	EUR
rs4969184	RBC	17	76393413	G	A	7e-09	0.53	PMID23222517	EUR
rs4890633	RBC	18	43833278	G	A	1.9e-23	0.27	PMID23222517	EUR
rs2159213	RBC	19	2136102	C	T	1.9e-09	0.5	PMID23222517	EUR
rs732716	RBC	19	4366219	A	G	1.5e-14	0.71	PMID23222517	EUR
rs741702	RBC	19	13024250	A	C	8.2e-20	0.35	PMID23222517	EUR
rs3892630	RBC	19	33181484	T	C	1e-10	0.18	PMID23222517	TRANS
rs737092	RBC	20	55990405	C	T	4e-13	0.49	PMID23222517	EUR
rs2032314	RBC	21	35354523	T	C	7.5e-10	0.08	PMID23222517	TRANS
rs5754217	RBC	22	21939675	G	T	8.6e-10	0.83	PMID23222517	EUR
rs5749446	RBC	22	32880585	T	C	3.3e-13	0.62	PMID23222517	EUR
rs855791	RBC	22	37462936	G	A	1e-69	0.57	PMID23222517	EUR
rs140522	RBC	22	50971266	C	T	4.5e-23	0.67	PMID23222517	EUR
rs7529925	RBCC	1	199007208	C	T	8.3e-09	0.28	PMID23222517	EUR
rs3811444	RBCC	1	248039451	T	C	4.5e-10	0.35	PMID23222517	EUR
rs4953318	RBCC	2	46355051	A	C	1.71e-12	0.62	PMID23222517	EUR
rs2540913	RBCC	2	60610812	T	C	5.99e-13	0.6	PMID23222517	EUR
rs9310736	RBCC	3	24350811	A	G	5.4e-14	0.35	PMID23222517	EUR
rs218238	RBCC	4	55395024	A	T	2.8e-39	0.78	PMID23222517	EUR
rs3218108	RBCC	6	41902655	T	C	5.16e-19	0.26	PMID23222517	EUR
rs6568571	RBCC	6	109613252	A	T	2.09e-18	0.56	PMID23222517	EUR	missing
rs9373124	RBCC	6	135423209	T	C	5.11e-97	0.73	PMID23222517	EUR
rs7385935	RBCC	7	50430871	G	A	1.82e-11	0.64	PMID23222517	EUR
rs2075672	RBCC	7	100240296	A	G	1.9e-20	0.39	PMID23222517	EUR
rs10224210	RBCC	7	151413194	T	C	7.04e-13	0.74	PMID23222517	EUR
rs10758658	RBCC	9	4856877	A	G	2.34e-11	0.2	PMID23222517	EUR
rs579459	RBCC	9	136154168	T	C	9.3e-18	0.8	PMID23222517	EUR
rs10900128	RBCC	10	45393201	G	T	2.94e-12	0.43	PMID23222517	EUR
rs11611647	RBCC	12	4333919	T	C	1.16e-08	0.76	PMID23222517	EUR
rs11104870	RBCC	12	88829294	C	T	1.7e-08	0.3	PMID23222517	EUR
rs3184504	RBCC	12	111884608	T	C	1.79e-12	0.48	PMID23222517	EUR
rs2271294	RBCC	16	67902326	T	A	1.1e-09	0.15	PMID23222517	EUR
rs8182252	RBCC	17	37727950	C	T	5.9e-09	0.18	PMID23222517	EUR
rs12150672	RBCC	17	43826637	A	G	4.7e-12	0.23	PMID23222517	EUR
rs12982593	RBCC	19	2175891	A	C	2.52e-08	0.5	PMID23222517	EUR
rs11085824	RBCC	19	13001547	A	G	5.91e-12	0.63	PMID23222517	EUR
rs737092	RBCC	20	55990405	T	C	9.86e-09	0.51	PMID23222517	EUR
rs140522	RBCC	22	50971266	T	C	3.48e-09	0.33	PMID23222517	EUR
rs57142672	BCC	1	17744536	G	A	1e-23	0.34	PMID27539887	EUR
rs61824911	BCC	1	228979737	G	A	1.1e-14	0.28	PMID27539887	EUR	missing
rs57244888	BCC	2	16462145	T	C	4.7e-12	0.88	PMID25855136	EUR
rs2080303	BCC	2	202165206	T	C	7.4e-19	0.32	PMID27539887	EUR
rs2116709	BCC	3	71621669	A	T	2.3e-17	0.6	PMID27539887	EUR
rs191177147	BCC	3	188092546	T	G	1.2e-14	0.39	PMID27539887	EUR
rs421284	BCC	5	1325590	T	C	1.1e-18	0.56	PMID27539887	EUR
rs35407	BCC	5	33946571	G	A	5.2e-27	0.96	PMID27539887	EUR
rs12203592	BCC	6	396321	T	C	2.4e-152	0.17	PMID27539887	EUR
rs12210050	BCC	6	475489	T	C	1e-51	0.17	PMID27539887	EUR
rs2294214	BCC	6	22056923	C	A	3.1e-08	0.32	PMID27539887	EUR
rs1050529	BCC	6	31324615	C	T	2.6e-09	0.75	PMID27539887	EUR
rs9267650	BCC	6	31824912	T	A	1.1e-08	0.05	PMID27539887	EUR
rs9275642	BCC	6	32684935	C	T	2.4e-12	0.79	PMID27539887	EUR
rs4710154	BCC	6	167394634	T	A	1.1e-08	0.32	PMID27539887	EUR
rs7776701	BCC	7	47442633	C	T	4.2e-08	0.52	PMID27539887	EUR
rs73183643	BCC	7	101418653	G	A	1.5e-13	0.76	PMID27539887	EUR
rs10093547	BCC	8	77474545	T	G	4.6e-15	0.94	PMID27539887	EUR
rs11993814	BCC	8	81389791	C	T	8.8e-11	0.74	PMID27539887	EUR
rs141115006	BCC	8	101005020	C	T	2e-15	0.83	PMID27539887	EUR
rs10810657	BCC	9	16884586	A	T	1.5e-17	0.59	PMID27539887	EUR
rs7874604	BCC	9	22054690	T	C	4.5e-13	0.54	PMID27539887	EUR
rs73635312	BCC	10	8935998	G	A	2.8e-23	0.86	PMID27539887	EUR
rs7907606	BCC	10	105680632	G	T	4.7e-09	0.17	PMID27539887	EUR
rs1126809	BCC	11	89017961	A	G	2.5e-19	0.28	PMID27539887	EUR
rs11170164	BCC	12	52913668	T	C	1.1e-15	0.08	PMID27539887	EUR
rs7335046	BCC	13	100041738	G	C	2.9e-08	0.12	PMID21700618	EUR
rs12916300	BCC	15	28410491	T	C	8.2e-17	0.71	PMID27539887	EUR
rs1805007	BCC	16	89986117	T	C	2.5e-63	0.07	PMID27539887	EUR
rs78378222	BCC	17	7571752	G	T	1.8e-10	0.01	PMID27539887	EUR
rs10425559	BCC	19	4837487	G	A	2.8e-08	0.6	PMID27539887	EUR
rs214785	BCC	20	2283457	C	T	7.9e-33	0.18	PMID27539887	EUR
rs6059655	BCC	20	32665748	A	G	2.5e-26	0.07	PMID27539887	EUR
rs2776353	BCC	21	43089017	A	T	1.6e-12	0.67	PMID27539887	EUR
rs616488	BRC	1	10566215	A	G	3.82E-11;2.99E-08	0.67	PMID25751625	EUR
rs11552449	BRC	1	114448389	T	C	2.75E-09;4.30E-08	0.16	PMID25751625	EUR
rs11249433	BRC	1	121280613	G	A	2.66E-27;1.87E-23	0.4	PMID25751625	EUR
rs12405132	BRC	1	145644984	C	T	7.92e-09	0.64	PMID25751625	EUR
rs12048493	BRC	1	149927034	C	A	1.1e-09	0.34	PMID25751625	EUR
rs6678914	BRC	1	202187176	G	A	3.83e-10	0.59	PMID25751625	EUR
rs4245739	BRC	1	204518842	C	A	1.23e-14	0.26	PMID25751625	EUR
rs72755295	BRC	1	242034263	G	A	1.82e-08	0.03	PMID25751625	EUR
rs12710696	BRC	2	19320803	T	C	3.95e-08	0.36	PMID25751625	EUR
rs4849887	BRC	2	121245122	C	T	2.04e-11	0.9	PMID25751625	EUR
rs2016394	BRC	2	172972971	G	A	4.93e-09	0.52	PMID25751625	EUR
rs1550623	BRC	2	174212894	A	G	1.27e-06	0.84	PMID25751625	EUR
rs13387042	BRC	2	217905832	A	G	1.15E-55;1.90E-42	0.51	PMID25751625	EUR
rs16857609	BRC	2	218296508	T	C	1.41E-17;5.46E-10	0.26	PMID25751625	EUR
rs6762644	BRC	3	4742276	G	A	8.58E-12;1.74E-10	0.4	PMID25751625	EUR
rs4973768	BRC	3	27416013	T	C	2.68E-30;3.91E-20	0.47	PMID25751625	EUR
rs12493607	BRC	3	30682939	C	G	1.13E-08;3.18E-08	0.34	PMID25751625	EUR
rs6796502	BRC	3	46866866	G	A	1.84e-08	0.91	PMID25751625	EUR
rs1053338	BRC	3	63967900	G	A	9.08e-09	0.13	PMID25751625	EUR
rs9790517	BRC	4	106084778	T	C	1.43e-09	0.22	PMID25751625	EUR
rs6828523	BRC	4	175846426	C	A	1.14E-15;9.56E-16	0.88	PMID25751625	EUR
rs10069690	BRC	5	1279790	T	C	1.10E-08;5.84E-13	0.26	PMID25751625	EUR
rs7726159	BRC	5	1282319	A	C	2.19e-06	0.34	PMID25751625	EUR
rs2736108	BRC	5	1297488	C	T	2.44E-09;1.41E-08	0.71	PMID25751625	EUR
rs13162653	BRC	5	16187528	G	T	1.08e-10	0.55	PMID25751625	EUR
rs2012709	BRC	5	32567732	T	C	6.38e-09	0.46	PMID25751625	EUR
rs10941679	BRC	5	44706498	G	A	4.50E-32;4.00E-31	0.25	PMID25751625	EUR
rs889312	BRC	5	56031884	C	A	1.19E-39;1.07E-26	0.28	PMID25751625	EUR
rs10472076	BRC	5	58184061	C	T	1.84e-08	0.38	PMID25751625	EUR
rs1353747	BRC	5	58337481	T	G	3.19e-08	0.9	PMID25751625	EUR
rs7707921	BRC	5	81538046	A	T	5e-11	0.77	PMID25751625	EUR
rs1432679	BRC	5	158244083	C	T	3.93E-16;2.08E-09	0.43	PMID25751625	EUR
rs11242675	BRC	6	1318878	T	C	1.4e-07	0.62	PMID25751625	EUR
rs204247	BRC	6	13722523	G	A	4.18E-10;3.98E-08	0.44	PMID25751625	EUR
rs9257408	BRC	6	28926220	C	G	4.84e-08	0.38	PMID25751625	EUR
rs17529111	BRC	6	82128386	C	T	2.03e-10	0.22	PMID25751625	EUR
rs12662670	BRC	6	151918856	G	T	6.80E-27;7.33E-09;8.90E-15	0.07	PMID25751625	EUR
rs2046210	BRC	6	151948366	A	G	5.94E-24;4.10E-20	0.34	PMID25751625	EUR
rs6964587	BRC	7	91630620	T	G	4.90E-07;6.46E-07	0.39	PMID25751625	EUR
rs4593472	BRC	7	130667121	C	T	1.83e-09	0.65	PMID25751625	EUR
rs720475	BRC	7	144074929	G	A	3.85e-10	0.75	PMID25751625	EUR
rs9693444	BRC	8	29509616	A	C	1.00E-12;7.49E-09	0.32	PMID25751625	EUR
rs13365225	BRC	8	36858483	A	G	1.06e-08	0.83	PMID25751625	EUR
rs6472903	BRC	8	76230301	T	G	1.21E-16;1.00E-10	0.82	PMID25751625	EUR
rs2943559	BRC	8	76417937	G	A	1.41E-16;5.38E-09	0.07	PMID25751625	EUR
rs13267382	BRC	8	117209548	A	G	1.72e-08	0.36	PMID25751625	EUR
rs13281615	BRC	8	128355618	G	A	5.52E-31;5.73E-21	0.4	PMID25751625	EUR
rs11780156	BRC	8	129194641	T	C	2.42e-09	0.16	PMID25751625	EUR
rs1011970	BRC	9	22062134	T	G	4.02e-09	0.17	PMID25751625	EUR
rs10759243	BRC	9	110306115	A	C	2.69E-09;2.91E-09	0.29	PMID25751625	EUR
rs865686	BRC	9	110888478	T	G	6.42E-34;4.93E-33	0.62	PMID25751625	EUR
rs7072776	BRC	10	22032942	A	G	1.29E-14;2.96E-13	0.29	PMID25751625	EUR
rs11814448	BRC	10	22315843	C	A	6.47E-17;7.08E-10	0.02	PMID25751625	EUR
rs10995190	BRC	10	64278682	G	A	1.50E-37;6.37E-25;3.75E-08	0.84	PMID25751625	EUR
rs704010	BRC	10	80841148	T	C	3.15E-23;8.34E-16	0.38	PMID25751625	EUR
rs7904519	BRC	10	114773927	G	A	9.21e-13	0.46	PMID25751625	EUR
rs11199914	BRC	10	123093901	C	T	8.20E-09;1.38E-08	0.68	PMID25751625	EUR
rs2981579	BRC	10	123337335	A	G	5.89E-164;5.79E-145	0.4	PMID25751625	EUR
rs3817198	BRC	11	1909006	C	T	2.09E-13;6.16E-11	0.31	PMID25751625	EUR
rs3903072	BRC	11	65583066	G	T	1.14e-10	0.53	PMID25751625	EUR
rs78540526	BRC	11	69331418	T	C	1.65E-86;2.50E-70	0.08	PMID25751625	EUR
rs554219	BRC	11	69331642	G	C	2.03E-81;3.82E-70	0.12	PMID25751625	EUR	missing
rs75915166	BRC	11	69379161	A	C	1.00E-57;1.48E-46	0.06	PMID25751625	EUR
rs11820646	BRC	11	129461171	C	T	1.22e-10	0.59	PMID25751625	EUR
rs12422552	BRC	12	14413931	C	G	1.14e-07	0.26	PMID25751625	EUR
rs10771399	BRC	12	28155080	A	G	4.76E-34;1.23E-14;1.64E-13	0.88	PMID25751625	EUR
rs17356907	BRC	12	96027759	A	G	7.02E-21;7.99E-16	0.7	PMID25751625	EUR
rs1292011	BRC	12	115836522	A	G	1.72E-21;1.36E-18	0.58	PMID25751625	EUR
rs11571833	BRC	13	32972626	T	A	5.57e-07	0.01	PMID25751625	EUR
rs2236007	BRC	14	37132769	G	A	8.84E-13;5.48E-12	0.79	PMID25751625	EUR
rs2588809	BRC	14	68660428	T	C	2.28E-08;5.39E-09	0.16	PMID25751625	EUR
rs999737	BRC	14	69034682	C	T	1.98E-21;6.90E-13	0.77	PMID25751625	EUR
rs941764	BRC	14	91841069	G	A	6.22E-11;9.41E-10	0.34	PMID25751625	EUR
rs11627032	BRC	14	93104072	T	C	4.48e-09	0.74	PMID25751625	EUR
rs3803662	BRC	16	52586341	A	G	4.15E-117;9.98E-80;5.11E-14	0.26	PMID25751625	EUR
rs17817449	BRC	16	53813367	T	G	2.47E-14;8.03E-09	0.6	PMID25751625	EUR
rs11075995	BRC	16	53855291	A	T	3.3e-08	0.24	PMID25751625	EUR
rs13329835	BRC	16	80650805	G	A	2.36E-17;3.12E-11	0.22	PMID25751625	EUR
rs146699004	BRC	17	29230520	GGT	G	3.34e-08	0.8	PMID25751625	EUR
rs6504950	BRC	17	53056471	G	A	4.76E-12;1.79E-08	0.72	PMID25751625	EUR
rs745570	BRC	17	77781725	A	G	1.4e-09	0.5	PMID25751625	EUR
rs527616	BRC	18	24337424	G	C	7.5e-13	0.62	PMID25751625	EUR
rs1436904	BRC	18	24570667	T	G	3.23e-08	0.6	PMID25751625	EUR
rs6507583	BRC	18	42399590	A	G	3.2e-08	0.93	PMID25751625	EUR
rs8170	BRC	19	17389704	A	G	9.09e-13	0.19	PMID25751625	EUR
rs2363956	BRC	19	17394124	T	G	3.04e-15	0.49	PMID25751625	EUR
rs4808801	BRC	19	18571141	A	G	4.12E-15;2.18E-10	0.65	PMID25751625	EUR
rs3760982	BRC	19	44286513	A	G	8e-09	0.46	PMID25751625	EUR
rs2823093	BRC	21	16520832	G	A	3.18E-13;4.81E-12	0.73	PMID25751625	EUR
rs17879961	BRC	22	29121087	G	A	2.81e-08	0.0049	PMID25751625	EUR	missing
rs132390	BRC	22	29621477	C	T	3.22e-09	0.04	PMID25751625	EUR
rs6001930	BRC	22	40876234	C	T	1.71E-20;1.64E-10	0.11	PMID25751625	EUR
rs616488	BRConly	1	10566215	A	G	3.82e-11	0.67	PMID25751625	EUR
rs11552449	BRConly	1	114448389	T	C	2.75e-09	0.16	PMID25751625	EUR
rs11249433	BRConly	1	121280613	G	A	2.66e-27	0.4	PMID25751625	EUR
rs12405132	BRConly	1	145644984	C	T	7.92e-09	0.64	PMID25751625	EUR
rs12048493	BRConly	1	149927034	C	A	1.1e-09	0.34	PMID25751625	EUR
rs72755295	BRConly	1	242034263	G	A	1.82e-08	0.03	PMID25751625	EUR
rs4849887	BRConly	2	121245122	C	T	2.04e-11	0.9	PMID25751625	EUR
rs1550623	BRConly	2	174212894	A	G	1.27e-06	0.84	PMID25751625	EUR
rs13387042	BRConly	2	217905832	A	G	1.15e-55	0.51	PMID25751625	EUR
rs16857609	BRConly	2	218296508	T	C	1.41e-17	0.26	PMID25751625	EUR
rs6762644	BRConly	3	4742276	G	A	8.58e-12	0.4	PMID25751625	EUR
rs4973768	BRConly	3	27416013	T	C	2.68e-30	0.47	PMID25751625	EUR
rs12493607	BRConly	3	30682939	C	G	1.13e-08	0.34	PMID25751625	EUR
rs6796502	BRConly	3	46866866	G	A	1.84e-08	0.91	PMID25751625	EUR
rs1053338	BRConly	3	63967900	G	A	9.08e-09	0.13	PMID25751625	EUR
rs9790517	BRConly	4	106084778	T	C	1.43e-09	0.22	PMID25751625	EUR
rs6828523	BRConly	4	175846426	C	A	1.14e-15	0.88	PMID25751625	EUR
rs10069690	BRConly	5	1279790	T	C	1.1e-08	0.26	PMID25751625	EUR
rs2736108	BRConly	5	1297488	C	T	2.44e-09	0.71	PMID25751625	EUR
rs13162653	BRConly	5	16187528	G	T	1.08e-10	0.55	PMID25751625	EUR
rs2012709	BRConly	5	32567732	T	C	6.38e-09	0.46	PMID25751625	EUR
rs10941679	BRConly	5	44706498	G	A	4.5e-32	0.25	PMID25751625	EUR
rs889312	BRConly	5	56031884	C	A	1.19e-39	0.28	PMID25751625	EUR
rs10472076	BRConly	5	58184061	C	T	1.84e-08	0.38	PMID25751625	EUR
rs1353747	BRConly	5	58337481	T	G	3.19e-08	0.9	PMID25751625	EUR
rs7707921	BRConly	5	81538046	A	T	5e-11	0.77	PMID25751625	EUR
rs1432679	BRConly	5	158244083	C	T	3.93e-16	0.43	PMID25751625	EUR
rs11242675	BRConly	6	1318878	T	C	1.4e-07	0.62	PMID25751625	EUR
rs204247	BRConly	6	13722523	G	A	4.18e-10	0.44	PMID25751625	EUR
rs9257408	BRConly	6	28926220	C	G	4.84e-08	0.38	PMID25751625	EUR
rs17529111	BRConly	6	82128386	C	T	2.03e-10	0.22	PMID25751625	EUR
rs12662670	BRConly	6	151918856	G	T	6.8e-27	0.07	PMID25751625	EUR
rs2046210	BRConly	6	151948366	A	G	5.94e-24	0.34	PMID25751625	EUR
rs6964587	BRConly	7	91630620	T	G	4.9e-07	0.39	PMID25751625	EUR
rs4593472	BRConly	7	130667121	C	T	1.83e-09	0.65	PMID25751625	EUR
rs720475	BRConly	7	144074929	G	A	3.85e-10	0.75	PMID25751625	EUR
rs9693444	BRConly	8	29509616	A	C	1e-12	0.32	PMID25751625	EUR
rs13365225	BRConly	8	36858483	A	G	1.06e-08	0.83	PMID25751625	EUR
rs6472903	BRConly	8	76230301	T	G	1.21e-16	0.82	PMID25751625	EUR
rs2943559	BRConly	8	76417937	G	A	1.41e-16	0.07	PMID25751625	EUR
rs13267382	BRConly	8	117209548	A	G	1.72e-08	0.36	PMID25751625	EUR
rs13281615	BRConly	8	128355618	G	A	5.52e-31	0.4	PMID25751625	EUR
rs11780156	BRConly	8	129194641	T	C	2.42e-09	0.16	PMID25751625	EUR
rs1011970	BRConly	9	22062134	T	G	4.02e-09	0.17	PMID25751625	EUR
rs10759243	BRConly	9	110306115	A	C	2.69e-09	0.29	PMID25751625	EUR
rs865686	BRConly	9	110888478	T	G	6.42e-34	0.62	PMID25751625	EUR
rs7072776	BRConly	10	22032942	A	G	1.29e-14	0.29	PMID25751625	EUR
rs11814448	BRConly	10	22315843	C	A	6.47e-17	0.02	PMID25751625	EUR
rs10995190	BRConly	10	64278682	G	A	1.5e-37	0.84	PMID25751625	EUR
rs704010	BRConly	10	80841148	T	C	3.15e-23	0.38	PMID25751625	EUR
rs7904519	BRConly	10	114773927	G	A	9.21e-13	0.46	PMID25751625	EUR
rs11199914	BRConly	10	123093901	C	T	8.2e-09	0.68	PMID25751625	EUR
rs2981579	BRConly	10	123337335	A	G	5.89e-164	0.4	PMID25751625	EUR
rs3817198	BRConly	11	1909006	C	T	2.09e-13	0.31	PMID25751625	EUR
rs3903072	BRConly	11	65583066	G	T	1.14e-10	0.53	PMID25751625	EUR
rs78540526	BRConly	11	69331418	T	C	1.65e-86	0.08	PMID25751625	EUR
rs554219	BRConly	11	69331642	G	C	2.03e-81	0.12	PMID25751625	EUR	missing
rs75915166	BRConly	11	69379161	A	C	1e-57	0.06	PMID25751625	EUR
rs11820646	BRConly	11	129461171	C	T	1.22e-10	0.59	PMID25751625	EUR
rs12422552	BRConly	12	14413931	C	G	1.14e-07	0.26	PMID25751625	EUR
rs10771399	BRConly	12	28155080	A	G	4.76e-34	0.88	PMID25751625	EUR
rs17356907	BRConly	12	96027759	A	G	7.02e-21	0.7	PMID25751625	EUR
rs1292011	BRConly	12	115836522	A	G	1.72e-21	0.58	PMID25751625	EUR
rs11571833	BRConly	13	32972626	T	A	5.57e-07	0.01	PMID25751625	EUR
rs2236007	BRConly	14	37132769	G	A	8.84e-13	0.79	PMID25751625	EUR
rs2588809	BRConly	14	68660428	T	C	2.28e-08	0.16	PMID25751625	EUR
rs999737	BRConly	14	69034682	C	T	1.98e-21	0.77	PMID25751625	EUR
rs941764	BRConly	14	91841069	G	A	6.22e-11	0.34	PMID25751625	EUR
rs11627032	BRConly	14	93104072	T	C	4.48e-09	0.74	PMID25751625	EUR
rs3803662	BRConly	16	52586341	A	G	4.15e-117	0.26	PMID25751625	EUR
rs17817449	BRConly	16	53813367	T	G	2.47e-14	0.6	PMID25751625	EUR
rs13329835	BRConly	16	80650805	G	A	2.36e-17	0.22	PMID25751625	EUR
rs146699004	BRConly	17	29230520	GGT	G	3.34e-08	0.8	PMID25751625	EUR
rs6504950	BRConly	17	53056471	G	A	4.76e-12	0.72	PMID25751625	EUR
rs745570	BRConly	17	77781725	A	G	1.4e-09	0.5	PMID25751625	EUR
rs527616	BRConly	18	24337424	G	C	7.5e-13	0.62	PMID25751625	EUR
rs1436904	BRConly	18	24570667	T	G	3.23e-08	0.6	PMID25751625	EUR
rs6507583	BRConly	18	42399590	A	G	3.2e-08	0.93	PMID25751625	EUR
rs4808801	BRConly	19	18571141	A	G	4.12e-15	0.65	PMID25751625	EUR
rs3760982	BRConly	19	44286513	A	G	8e-09	0.46	PMID25751625	EUR
rs2823093	BRConly	21	16520832	G	A	3.18e-13	0.73	PMID25751625	EUR
rs132390	BRConly	22	29621477	C	T	3.22e-09	0.04	PMID25751625	EUR
rs6001930	BRConly	22	40876234	C	T	1.71e-20	0.11	PMID25751625	EUR
rs3770745	CLL	2	37596089	T	C	1.68e-08	0.22	PMID23770605	TRANS
rs13401811	CLL	2	111616104	G	A	2.08e-18	0.81	PMID23770605	TRANS
rs17483466	CLL	2	111797458	G	A	3.53e-17	0.2	PMID23770605	TRANS
rs3769825	CLL	2	202111380	A	G	2.5e-09	0.45	PMID23770605	TRANS
rs13397985	CLL	2	231091223	G	T	1.27e-22	0.18	PMID23770605	TRANS
rs757978	CLL	2	242371101	T	C	1.35e-07	0.11	PMID23770605	TRANS
rs10936599	CLL	3	169492101	C	T	1.74e-09	0.76	PMID24292274	TRANS
rs898518	CLL	4	109016824	A	C	4.24e-10	0.59	PMID23770605	TRANS
rs6858698	CLL	4	114683844	C	G	3.07e-09	0.2	PMID24292274	TRANS
rs872071	CLL	6	411064	G	A	5.66e-20	0.51	PMID23770605	TRANS
rs9273363	CLL	6	32626272	A	C	2.24e-10	0.27	PMID23770605	TRANS
rs210142	CLL	6	33546837	C	T	4.82e-08	0.72	PMID23770605	TRANS
rs2236256	CLL	6	154478440	C	A	1.5e-10	0.46	PMID24292274	TRANS
rs17246404	CLL	7	124462661	C	T	3.4e-08	0.72	PMID24292274	TRANS
rs2466032	CLL	8	128209820	C	T	1.65e-08	0.3	PMID23770605	TRANS
rs1679013	CLL	9	22206987	C	T	1.27e-08	0.52	PMID23770605	TRANS
rs4406737	CLL	10	90759724	G	A	1.22e-14	0.57	PMID23770605	TRANS
rs7944004	CLL	11	2311152	T	G	2.15e-10	0.49	PMID23770605	TRANS
rs735665	CLL	11	123361397	A	G	3.9e-39	0.19	PMID23770605	TRANS
rs8024033	CLL	15	40403657	C	G	2.71e-10	0.51	PMID23770605	TRANS
rs11636802	CLL	15	56775597	G	A	1.68e-13	0.11	PMID23770605	TRANS
rs7176508	CLL	15	70018990	A	G	1.21e-17	0.39	PMID23770605	TRANS
rs2292982	CLL	16	85944823	T	G	4.76e-17	0.66	PMID23770605	TRANS
rs4368253	CLL	18	57622287	C	T	2.51e-08	0.69	PMID23770605	TRANS
rs4987855	CLL	18	60793549	C	T	2.66e-12	0.91	PMID23770605	TRANS
rs4987852	CLL	18	60793921	C	T	7.76e-11	0.06	PMID23770605	TRANS
rs4802322	CLL	19	47242992	A	G	0.008	0.24	PMID23770605	TRANS
rs7412746	CMM	1	150860471	T	C	9e-11	0.57	PMID21983785	TRANS
rs3219090	CMM	1	226564691	C	T	9.3e-08	0.68	PMID21983785	TRANS
rs13016963	CMM	2	202162811	A	G	8.6e-10	0.37	PMID21983787	TRANS
rs6750047	CMM	2	38276549	A	G	7e-09	0.43	PMID26237428	TRANS
rs401681	CMM	5	1322087	T	C	2.98e-08	0.46	PMID21983787	TRANS
rs35390	CMM	5	33955326	A	C	2.38e-07	0.98	PMID21983787	TRANS
rs6914598	CMM	6	21163919	C	T	3.5e-08	0.32	PMID26237428	TRANS
rs1636744	CMM	7	16984280	T	C	7.1e-09	0.4	PMID26237428	TRANS
rs7023329	CMM	9	21816528	A	G	7.35e-09	0.51	PMID21983787	TRANS
rs10739221	CMM	9	109060830	T	C	7.1e-11	0.24	PMID26237428	TRANS
rs2995264	CMM	10	105668843	G	A	2.2e-09	0.09	PMID26237428	TRANS
rs1801516	CMM	11	108175462	G	A	3.4e-09	0.87	PMID21983787	TRANS
rs1393350	CMM	11	89011046	A	G	1.77e-13	0.28	PMID21983787	TRANS
rs498136	CMM	11	69367118	A	C	1.5e-12	0.32	PMID26237428	TRANS
rs4778138	CMM	15	28335820	A	G	2.2e-11	0.84	PMID26237428	TRANS
rs16953002	CMM	16	54114824	A	G	3.6e-12	0.19	PMID23455637	TRANS
rs258322	CMM	16	89755903	A	G	2.7e-27	0.11	PMID21983787	TRANS
rs4911414	CMM	20	32729444	T	G	1.62e-07	0.34	PMID21983787	TRANS
rs45430	CMM	21	42746081	T	C	2.9e-09	0.61	PMID21983787	TRANS
rs6001027	CMM	22	38545619	A	G	2.23e-06	0.65	PMID21983787	TRANS
rs72647484	CRC	1	22587728	T	C	1.21e-08	0.91	PMID25990418	EUR
rs10911251	CRC	1	183081194	A	C	0.0175	0.54	PMID25990418	EUR
rs6691170	CRC	1	222045446	T	G	0.000105	0.4	PMID25990418	EUR
rs11903757	CRC	2	192587204	C	T	3.71e-08	0.15	PMID23266556	TRANS
rs10936599	CRC	3	169492101	C	T	7.43e-05	0.75	PMID25990418	EUR
rs1321311	CRC	6	36622900	T	G	0.000275	0.21	PMID25990418	EUR
rs16892766	CRC	8	117630683	C	A	6.03e-09	0.09	PMID25990418	EUR
rs76316943	CRC	8	117848307	A	G	1.82e-11	0.01	PMID25990418	EUR
rs6983267	CRC	8	128413305	G	T	1.61e-13	0.52	PMID25990418	EUR
rs10795668	CRC	10	8701219	G	A	1.94e-10	0.67	PMID25990418	EUR
rs1035209	CRC	10	101345366	T	C	1.56e-06	0.2	PMID25990418	EUR
rs3824999	CRC	11	74345550	C	A	8.23e-11	0.47	PMID25990418	EUR
rs3802842	CRC	11	111171709	C	A	1.76e-06	0.27	PMID25990418	EUR
rs3217810	CRC	12	4388271	T	C	9.97e-06	0.12	PMID25990418	EUR
rs11169552	CRC	12	51155663	C	T	4.05e-05	0.75	PMID25990418	EUR
rs4444235	CRC	14	54410919	C	T	7.22e-05	0.48	PMID25990418	EUR
rs1957636	CRC	14	54560018	A	G	1.36e-09	0.41	PMID21655089	TRANS
rs4779584	CRC	15	32994756	T	C	1.45e-09	0.19	PMID25990418	EUR
rs79900961	CRC	16	9297812	G	A	4.93e-08	0.98	PMID25990418	EUR
rs9929218	CRC	16	68820946	G	A	0.00036	0.71	PMID25990418	EUR
rs4939827	CRC	18	46453463	T	C	7.84e-21	0.53	PMID25990418	EUR
rs10411210	CRC	19	33532300	C	T	4.68e-05	0.9	PMID25990418	EUR
rs961253	CRC	20	6404281	A	C	4.89e-05	0.37	PMID25990418	EUR
rs4813802	CRC	20	6699595	G	T	2.54e-06	0.34	PMID25990418	EUR
rs4925386	CRC	20	60921044	C	T	1.37e-07	0.68	PMID25990418	EUR
rs62246017	CSCC	3	71483084	A	G	1.2e-08	0.33	PMID26829030	TRANS
rs6791479	CSCC	3	189205032	T	A	1.5e-11	0.43	PMID26829030	TRANS
rs35407	CSCC	5	33946571	G	A	1.3e-13	0.96	PMID27424798	EUR
rs12203592	CSCC	6	396321	T	C	2.9e-111	0.17	PMID27424798	EUR
rs117132860	CSCC	7	17134708	A	G	3.6e-08	0.02	PMID27424798	EUR
rs10810657	CSCC	9	16884586	A	T	1.4e-08	0.59	PMID27424798	EUR
rs57994353	CSCC	9	139356987	C	T	7.5e-09	0.3	PMID27424798	EUR
rs1126809	CSCC	11	89017961	A	G	3e-14	0.28	PMID27424798	EUR
rs74899442	CSCC	11	115890279	C	T	8.7e-09	0.01	PMID27424798	EUR	missing
rs1800407	CSCC	15	28230318	T	C	8.9e-09	0.07	PMID27424798	EUR
rs1805007	CSCC	16	89986117	T	C	8.5e-39	0.07	PMID27424798	EUR
rs6059655	CSCC	20	32665748	A	G	2.5e-14	0.07	PMID27424798	EUR
rs616488	ERN	1	10566215	A	G	2.99e-08	0.67	PMID25751625	EUR
rs6678914	ERN	1	202187176	G	A	3.83e-10	0.59	PMID25751625	EUR
rs4245739	ERN	1	204518842	C	A	1.23e-14	0.26	PMID25751625	EUR
rs12710696	ERN	2	19320803	T	C	3.95e-08	0.36	PMID25751625	EUR
rs10069690	ERN	5	1279790	T	C	5.84e-13	0.26	PMID25751625	EUR
rs7726159	ERN	5	1282319	A	C	2.19e-06	0.34	PMID25751625	EUR
rs2736108	ERN	5	1297488	C	T	1.41e-08	0.71	PMID25751625	EUR
rs12662670	ERN	6	151918856	G	T	8.9e-15	0.07	PMID25751625	EUR
rs2046210	ERN	6	151948366	A	G	4.1e-20	0.34	PMID25751625	EUR
rs10995190	ERN	10	64278682	G	A	3.75e-08	0.84	PMID25751625	EUR
rs10771399	ERN	12	28155080	A	G	1.64e-13	0.88	PMID25751625	EUR
rs3803662	ERN	16	52586341	A	G	5.11e-14	0.26	PMID25751625	EUR
rs11075995	ERN	16	53855291	A	T	3.3e-08	0.24	PMID25751625	EUR
rs8170	ERN	19	17389704	A	G	9.09e-13	0.19	PMID25751625	EUR
rs2363956	ERN	19	17394124	T	G	3.04e-15	0.49	PMID25751625	EUR
rs11552449	ERP	1	114448389	T	C	4.3e-08	0.16	PMID25751625	EUR
rs11249433	ERP	1	121280613	G	A	1.87e-23	0.4	PMID25751625	EUR
rs2016394	ERP	2	172972971	G	A	4.93e-09	0.52	PMID25751625	EUR
rs13387042	ERP	2	217905832	A	G	1.9e-42	0.51	PMID25751625	EUR
rs16857609	ERP	2	218296508	T	C	5.46e-10	0.26	PMID25751625	EUR
rs6762644	ERP	3	4742276	G	A	1.74e-10	0.4	PMID25751625	EUR
rs4973768	ERP	3	27416013	T	C	3.91e-20	0.47	PMID25751625	EUR
rs12493607	ERP	3	30682939	C	G	3.18e-08	0.34	PMID25751625	EUR
rs6828523	ERP	4	175846426	C	A	9.56e-16	0.88	PMID25751625	EUR
rs10941679	ERP	5	44706498	G	A	4e-31	0.25	PMID25751625	EUR
rs889312	ERP	5	56031884	C	A	1.07e-26	0.28	PMID25751625	EUR
rs1432679	ERP	5	158244083	C	T	2.08e-09	0.43	PMID25751625	EUR
rs204247	ERP	6	13722523	G	A	3.98e-08	0.44	PMID25751625	EUR
rs12662670	ERP	6	151918856	G	T	7.33e-09	0.07	PMID25751625	EUR
rs6964587	ERP	7	91630620	T	G	6.46e-07	0.39	PMID25751625	EUR
rs9693444	ERP	8	29509616	A	C	7.49e-09	0.32	PMID25751625	EUR
rs6472903	ERP	8	76230301	T	G	1e-10	0.82	PMID25751625	EUR
rs2943559	ERP	8	76417937	G	A	5.38e-09	0.07	PMID25751625	EUR
rs13281615	ERP	8	128355618	G	A	5.73e-21	0.4	PMID25751625	EUR
rs10759243	ERP	9	110306115	A	C	2.91e-09	0.29	PMID25751625	EUR
rs865686	ERP	9	110888478	T	G	4.93e-33	0.62	PMID25751625	EUR
rs7072776	ERP	10	22032942	A	G	2.96e-13	0.29	PMID25751625	EUR
rs11814448	ERP	10	22315843	C	A	7.08e-10	0.02	PMID25751625	EUR
rs10995190	ERP	10	64278682	G	A	6.37e-25	0.84	PMID25751625	EUR
rs704010	ERP	10	80841148	T	C	8.34e-16	0.38	PMID25751625	EUR
rs11199914	ERP	10	123093901	C	T	1.38e-08	0.68	PMID25751625	EUR
rs2981579	ERP	10	123337335	A	G	5.79e-145	0.4	PMID25751625	EUR
rs3817198	ERP	11	1909006	C	T	6.16e-11	0.31	PMID25751625	EUR
rs78540526	ERP	11	69331418	T	C	2.5e-70	0.08	PMID25751625	EUR
rs554219	ERP	11	69331642	G	C	3.82e-70	0.12	PMID25751625	EUR	missing
rs75915166	ERP	11	69379161	A	C	1.48e-46	0.06	PMID25751625	EUR
rs10771399	ERP	12	28155080	A	G	1.23e-14	0.88	PMID25751625	EUR
rs17356907	ERP	12	96027759	A	G	7.99e-16	0.7	PMID25751625	EUR
rs1292011	ERP	12	115836522	A	G	1.36e-18	0.58	PMID25751625	EUR
rs2236007	ERP	14	37132769	G	A	5.48e-12	0.79	PMID25751625	EUR
rs2588809	ERP	14	68660428	T	C	5.39e-09	0.16	PMID25751625	EUR
rs999737	ERP	14	69034682	C	T	6.9e-13	0.77	PMID25751625	EUR
rs941764	ERP	14	91841069	G	A	9.41e-10	0.34	PMID25751625	EUR
rs3803662	ERP	16	52586341	A	G	9.98e-80	0.26	PMID25751625	EUR
rs17817449	ERP	16	53813367	T	G	8.03e-09	0.6	PMID25751625	EUR
rs13329835	ERP	16	80650805	G	A	3.12e-11	0.22	PMID25751625	EUR
rs6504950	ERP	17	53056471	G	A	1.79e-08	0.72	PMID25751625	EUR
rs4808801	ERP	19	18571141	A	G	2.18e-10	0.65	PMID25751625	EUR
rs2823093	ERP	21	16520832	G	A	4.81e-12	0.73	PMID25751625	EUR
rs17879961	ERP	22	29121087	G	A	2.81e-08	0.0049	PMID25751625	EUR	missing
rs6001930	ERP	22	40876234	C	T	1.64e-10	0.11	PMID25751625	EUR
rs7577599	MM	2	25613146	T	C	1.24e-16	0.8	PMID27363682	EUR
rs6599192	MM	3	41992408	G	A	8.75e-18	0.19	PMID27363682	EUR
rs10936600	MM	3	169514585	A	T	5.94e-15	0.76	PMID27363682	EUR
rs1423269	MM	5	95255724	A	G	1.57e-11	0.72	PMID27363682	EUR
rs34229995	MM	6	15244018	G	C	1.31e-08	0.03	PMID27363682	EUR
rs3132535	MM	6	31116526	A	G	2.97e-17	0.26	PMID27363682	EUR
rs9372120	MM	6	106667535	G	T	9.09e-15	0.22	PMID27363682	EUR
rs4487645	MM	7	21938240	C	A	5.3e-25	0.66	PMID27363682	EUR
rs7781265	MM	7	150950940	A	G	9.71e-09	0.13	PMID27363682	EUR
rs1948915	MM	8	128222421	C	T	4.2e-11	0.35	PMID27363682	EUR
rs2811710	MM	9	21991923	C	T	1.72e-13	0.66	PMID27363682	EUR
rs2790457	MM	10	28856819	G	A	1.77e-08	0.74	PMID27363682	EUR
rs7193541	MM	16	74664743	T	C	5e-12	0.59	PMID27363682	EUR
rs34562254	MM	17	16842991	A	G	3.63e-17	0.11	PMID27363682	EUR
rs6066835	MM	20	47355009	C	T	1.36e-13	0.08	PMID27363682	EUR
rs138747	MM	22	35700488	A	T	2.58e-08	0.34	PMID27363682	EUR	missing
rs139402	MM	22	39546145	C	T	4.98e-26	0.44	PMID27363682	EUR
rs10919791	PanC	1	199965168	G	A	1.4e-11	0.78	PMID26929738	EUR
rs1486134	PanC	2	67639769	G	T	3.4e-09	0.27	PMID26929738	EUR
rs9854771	PanC	3	189508471	G	A	2.4e-08	0.61	PMID26929738	EUR
rs2736098	PanC	5	1294086	C	T	9.8e-14	0.77	PMID26929738	EUR
rs31490	PanC	5	1344458	A	G	2e-11	0.44	PMID26929738	EUR
rs17688601	PanC	7	40866663	C	A	1.4e-08	0.75	PMID26929738	EUR
rs6971499	PanC	7	130680521	T	C	3e-12	0.87	PMID26929738	EUR
rs687289	PanC	9	136137106	A	G	1.6e-16	0.37	PMID26929738	EUR
rs9581943	PanC	13	28493997	A	G	2.4e-09	0.43	PMID26929738	EUR
rs9543325	PanC	13	73916628	C	T	4.3e-14	0.39	PMID26929738	EUR
rs7190458	PanC	16	75263661	A	G	1.1e-10	0.05	PMID26929738	EUR
rs11655237	PanC	17	70400166	T	C	1.4e-14	0.11	PMID26929738	EUR
rs16986825	PanC	22	29300306	T	C	1.2e-08	0.16	PMID26929738	EUR
rs636291	PRC	1	10556097	A	G	2.1e-08	0.16	PMID25217961	EUR
rs17599629	PRC	1	150658287	G	A	5.9e-11	0.22	PMID25217961	EUR
rs1218582	PRC	1	154834183	G	A	1.95e-08	0.45	PMID23535732	EUR
rs4245739	PRC	1	204518842	A	C	2.01e-11	0.75	PMID23535732	EUR
rs1775148	PRC	1	205757824	C	T	1e-05	0.27	PMID25217961	TRANS
rs11902236	PRC	2	10117868	A	G	2.84e-08	0.27	PMID23535732	EUR
rs9287719	PRC	2	10710730	C	T	1.8e-08	0.46	PMID25217961	EUR
rs1465618	PRC	2	43553949	A	G	1.6e-08	0.23	PMID19767753	TRANS
rs721048	PRC	2	63131731	A	G	7.66e-09	0.19	PMID18264098	TRANS
rs10187424	PRC	2	85794297	A	G	3.1e-15	0.59	PMID21743467	TRANS
rs12621278	PRC	2	173311553	A	G	8.7e-23	0.94	PMID19767753	TRANS
rs7584330	PRC	2	238387228	C	T	3.2e-09	0.22	PMID21743467	TRANS
rs3771570	PRC	2	242382864	A	G	5.22e-09	0.15	PMID23535732	EUR
rs2660753	PRC	3	87110674	T	C	2.7e-08	0.12	PMID18264097	TRANS
rs7611694	PRC	3	113275624	A	C	3.8e-13	0.59	PMID23535732	EUR
rs10934853	PRC	3	128038373	A	C	2.9e-10	0.28	PMID19767754	EUR
rs6763931	PRC	3	141102833	T	C	2e-08	0.45	PMID21743467	TRANS
rs10936632	PRC	3	170130102	A	C	6.6e-22	0.52	PMID21743467	TRANS
rs10009409	PRC	4	73855253	T	C	2.1e-10	0.32	PMID25217961	EUR
rs1894292	PRC	4	74349158	G	A	5.02e-13	0.52	PMID23535732	EUR
rs12500426	PRC	4	95514609	A	C	1.3e-11	0.46	PMID19767753	TRANS
rs17021918	PRC	4	95562877	C	T	4.2e-15	0.66	PMID19767753	TRANS
rs7679673	PRC	4	106061534	C	A	2.6e-14	0.55	PMID19767753	TRANS
rs2242652	PRC	5	1280028	G	A	2.7e-24	0.81	PMID21743467	TRANS
rs2121875	PRC	5	44365545	G	T	4e-08	0.34	PMID21743467	TRANS
rs6869841	PRC	5	172939426	A	G	4.63e-08	0.21	PMID23535732	EUR
rs4713266	PRC	6	11219030	C	T	3.9e-08	0.52	PMID25217961	EUR
rs115457135	PRC	6	30073776	A	G	1.9e-08	0.22	PMID25217961	EUR
rs130067	PRC	6	31118511	G	T	3.2e-08	0.21	PMID21743467	TRANS
rs3096702	PRC	6	32192331	A	G	4.78e-09	0.4	PMID23535732	EUR
rs115306967	PRC	6	32400939	G	C	2.7e-09	0.65	PMID25217961	EUR
rs9443189	PRC	6	76495882	G	A	5.2e-05	0.14	PMID25217961	TRANS
rs2273669	PRC	6	109285189	G	A	7.91e-09	0.15	PMID23535732	EUR
rs1933488	PRC	6	153441079	A	G	4.34e-18	0.59	PMID23535732	EUR
rs9364554	PRC	6	160833664	T	C	5.5e-10	0.31	PMID18264097	TRANS
rs12155172	PRC	7	20994491	A	G	4.95e-13	0.23	PMID23535732	EUR
rs56232506	PRC	7	47437244	A	G	1.8e-09	0.45	PMID25217961	EUR
rs6465657	PRC	7	97816327	C	T	1.1e-09	0.48	PMID18264097	TRANS
rs1512268	PRC	8	23526463	A	G	3.4e-30	0.45	PMID19767753	TRANS
rs11135910	PRC	8	25892142	A	G	8.16e-11	0.16	PMID23535732	EUR
rs1016343	PRC	8	128093297	T	C	1.3e-12	0.21	PMID19767752	TRANS
rs13252298	PRC	8	128095156	A	G	4.1e-10	0.71	PMID19767752	TRANS
rs16901979	PRC	8	128124916	A	C	1.1e-12	0.03	PMID17401366	EUR
rs16902094	PRC	8	128320346	G	A	6.2e-15	0.15	PMID19767754	EUR
rs620861	PRC	8	128335673	C	T	4.8e-08	0.64	PMID19767752	TRANS
rs6983267	PRC	8	128413305	G	T	6.2e-23	0.54	PMID19767752	TRANS
rs1447295	PRC	8	128485038	A	C	6.4e-18	0.09	PMID17401366	EUR
rs17694493	PRC	9	22041998	G	C	4e-08	0.14	PMID25217961	EUR
rs76934034	PRC	10	46082985	T	C	4.8e-09	0.91	PMID25217961	EUR
rs10993994	PRC	10	51549496	T	C	8.7e-29	0.43	PMID18264097	TRANS
rs3850699	PRC	10	104414221	A	G	4.87e-10	0.71	PMID23535732	EUR
rs7127900	PRC	11	2233574	A	G	2.7e-33	0.2	PMID19767753	TRANS
rs7931342	PRC	11	68994497	G	T	1.7e-12	0.47	PMID18264097	TRANS
rs11568818	PRC	11	102401661	A	G	1.56e-11	0.56	PMID23535732	EUR
rs11214775	PRC	11	113807181	G	A	3e-08	0.71	PMID25217961	EUR
rs80130819	PRC	12	48419618	A	C	4.3e-08	0.91	PMID25217961	EUR
rs10875943	PRC	12	49676010	C	T	6.9e-12	0.31	PMID21743467	TRANS
rs902774	PRC	12	53273904	A	G	4.7e-09	0.16	PMID21743057	TRANS
rs1270884	PRC	12	114685571	A	G	6.75e-11	0.49	PMID23535732	EUR
rs8008270	PRC	14	53372330	G	A	1.78e-14	0.82	PMID23535732	EUR
rs7153648	PRC	14	61122526	C	G	0.00068	0.06	PMID25217961	TRANS
rs7141529	PRC	14	69126744	G	A	2.77e-10	0.5	PMID23535732	EUR
rs8014671	PRC	14	71092256	G	A	1.3e-08	0.59	PMID25217961	EUR
rs12051443	PRC	16	71691329	A	G	1.1e-05	0.34	PMID25217961	TRANS
rs684232	PRC	17	618965	G	A	5.17e-15	0.36	PMID23535732	EUR
rs11649743	PRC	17	36074979	G	A	1.7e-09	0.8	PMID18758462	TRANS
rs4430796	PRC	17	36098040	A	G	1.4e-11	0.49	PMID17603485	TRANS
rs11650494	PRC	17	47345186	A	G	1.97e-09	0.08	PMID23535732	EUR
rs1859962	PRC	17	69108753	G	T	2.5e-10	0.46	PMID17603485	TRANS
rs7241993	PRC	18	76773973	G	A	2.19e-09	0.7	PMID23535732	EUR
rs8102476	PRC	19	38735613	C	T	1.6e-11	0.54	PMID19767754	EUR
rs11672691	PRC	19	41985587	G	A	2.2e-12	0.75	PMID23065704	TRANS
rs266849	PRC	19	51349090	A	G	9.9e-10	0.81	PMID18264097	TRANS
rs2735839	PRC	19	51364623	G	A	1.5e-18	0.86	PMID18264097	TRANS
rs12480328	PRC	20	49527922	T	C	1.6e-07	0.93	PMID25217961	TRANS
rs2427345	PRC	20	61015611	G	A	3.64e-08	0.63	PMID23535732	EUR
rs6062509	PRC	20	62362563	A	C	3.57e-16	0.7	PMID23535732	EUR
rs1041449	PRC	21	42901421	G	A	2.6e-07	0.44	PMID25217961	TRANS
rs2238776	PRC	22	19757892	G	A	1.6e-07	0.8	PMID25217961	TRANS
rs5759167	PRC	22	43500212	G	T	5.9e-29	0.53	PMID19767753	TRANS
rs11206510	CAD	1	55496039	T	C	1.79e-05	0.84	PMID 23202125	EUR
rs17114036	CAD	1	56962821	A	G	5.8e-12	0.91	PMID 23202125	EUR
rs602633	CAD	1	109821511	C	A	1.47e-25	0.77	PMID 23202125	EUR
rs4845625	CAD	1	154422067	T	C	3.64e-10	0.47	PMID 23202125	EUR
rs17464857	CAD	1	222762709	T	G	6.06e-05	0.87	PMID 23202125	EUR
rs515135	CAD	2	21286057	G	A	2.56e-10	0.83	PMID 23202125	EUR
rs6544713	CAD	2	44073881	T	C	2.12e-09	0.3	PMID 23202125	EUR
rs1561198	CAD	2	85809989	A	G	1.22e-10	0.45	PMID 23202125	EUR
rs2252641	CAD	2	145801461	G	A	5.3e-08	0.46	PMID 23202125	EUR
rs6725887	CAD	2	203745885	C	T	1.16e-15	0.11	PMID 23202125	EUR
rs9818870	CAD	3	138122122	T	C	2.62e-09	0.14	PMID 23202125	EUR
rs17087335	CAD	4	57838583	T	G	4.6e-08	0.21	PMID26343387	TRANS
rs1878406	CAD	4	148393664	T	C	2.54e-08	0.15	PMID 23202125	EUR	missing
rs7692387	CAD	4	156635309	G	A	2.65e-11	0.81	PMID 23202125	EUR
rs273909	CAD	5	131667353	C	T	9.62e-10	0.14	PMID 23202125	EUR
rs9369640	CAD	6	12901441	A	C	7.53e-22	0.65	PMID 23202125	EUR
rs12205331	CAD	6	34898455	C	T	4.18e-05	0.81	PMID 23202125	EUR
rs10947789	CAD	6	39174922	T	C	9.81e-09	0.76	PMID 23202125	EUR
rs12190287	CAD	6	134214525	C	G	4.94e-13	0.59	PMID 23202125	EUR
rs2048327	CAD	6	160863532	G	A	6.86e-11	0.35	PMID 23202125	EUR
rs3798220	CAD	6	160961137	C	T	4.9e-05	0.01	PMID 23202125	EUR	missing
rs4252120	CAD	6	161143608	T	C	4.88e-10	0.73	PMID 23202125	EUR
rs2023938	CAD	7	19036775	G	A	4.94e-08	0.1	PMID 23202125	EUR
rs12539895	CAD	7	107091849	A	C	0.000533	0.19	PMID 23202125	EUR
rs11556924	CAD	7	129663496	C	T	6.74e-17	0.65	PMID 23202125	EUR
rs3918226	CAD	7	150690176	T	C	1.7e-09	0.06	PMID26343387	TRANS
rs264	CAD	8	19813180	G	A	2.88e-09	0.86	PMID 23202125	EUR
rs2954029	CAD	8	126490972	A	T	4.75e-09	0.55	PMID 23202125	EUR
rs3217992	CAD	9	22003223	A	G	7.75e-57	0.38	PMID 23202125	EUR
rs1333049	CAD	9	22125503	C	G	1.39e-52	0.47	PMID 23202125	EUR
rs579459	CAD	9	136154168	C	T	2.66e-08	0.21	PMID 23202125	EUR
rs2505083	CAD	10	30335122	C	T	1.35e-11	0.42	PMID 23202125	EUR
rs2047009	CAD	10	44539913	C	A	1.59e-09	0.48	PMID 23202125	EUR
rs501120	CAD	10	44753867	A	G	1.79e-09	0.83	PMID 23202125	EUR
rs11203042	CAD	10	90989109	T	C	6.08e-06	0.44	PMID 23202125	EUR
rs2246833	CAD	10	91005854	T	C	9.49e-06	0.38	PMID 23202125	EUR
rs12413409	CAD	10	104719096	G	A	6.26e-08	0.89	PMID 23202125	EUR
rs10840293	CAD	11	9751196	A	G	1.3e-08	0.55	PMID26343387	TRANS
rs974819	CAD	11	103660567	A	G	3.55e-11	0.29	PMID 23202125	EUR
rs9326246	CAD	11	116611733	C	G	1.51e-07	0.1	PMID 23202125	EUR
rs3184504	CAD	12	111884608	T	C	5.44e-11	0.47	PMID 23202125	EUR
rs11830157	CAD	12	118265441	G	T	2.12e-09	0.36	PMID26343387	TRANS
rs9319428	CAD	13	28973621	A	G	7.32e-11	0.32	PMID 23202125	EUR
rs4773144	CAD	13	110960712	G	A	1.43e-11	0.42	PMID 23202125	EUR
rs9515203	CAD	13	111049623	T	C	5.85e-12	0.74	PMID 23202125	EUR
rs2895811	CAD	14	100133942	C	T	4.08e-10	0.43	PMID 23202125	EUR
rs56062135	CAD	15	67455630	C	T	4.5e-09	0.79	PMID26343387	TRANS
rs7173743	CAD	15	79141784	T	C	6.74e-13	0.58	PMID 23202125	EUR
rs8042271	CAD	15	89574218	G	A	3.7e-08	0.9	PMID26343387	TRANS
rs17514846	CAD	15	91416550	A	C	9.33e-11	0.44	PMID 23202125	EUR
rs2281727	CAD	17	2117945	C	T	7.83e-09	0.36	PMID 23202125	EUR
rs12936587	CAD	17	17543722	G	A	1.24e-09	0.59	PMID 23202125	EUR
rs15563	CAD	17	47005193	C	T	9.37e-06	0.52	PMID 23202125	EUR
rs7212798	CAD	17	59013488	C	T	1.9e-08	0.15	PMID26343387	TRANS
rs663129	CAD	18	57838401	A	G	3.2e-08	0.26	PMID26343387	TRANS
rs1122608	CAD	19	11163601	G	T	6.33e-14	0.76	PMID 23202125	EUR
rs12976411	CAD	19	32882020	A	T	0	0.91	PMID26343387	TRANS
rs2075650	CAD	19	45395619	G	A	5.86e-11	0.14	PMID 23202125	EUR
rs445925	CAD	19	45415640	C	T	8.76e-09	0.9	PMID 23202125	EUR
rs9982601	CAD	21	35599128	T	C	7.67e-17	0.13	PMID 23202125	EUR
rs180803	CAD	22	24658858	G	T	1.6e-10	0.97	PMID26343387	TRANS
rs2932538	DBP	1	113216543	G	A	9.9e-10	0.75	PMID 21909115	EUR
rs13082711	DBP	3	27537909	C	T	3.8e-09	0.22	PMID 21909115	EUR
rs419076	DBP	3	169100886	T	C	2.1e-12	0.47	PMID 21909115	EUR
rs13107325	DBP	4	103188709	C	T	2.3e-17	0.95	PMID 21909115	EUR
rs13139571	DBP	4	156645513	C	A	2.2e-10	0.76	PMID 21909115	EUR
rs1173771	DBP	5	32815028	G	A	9.1e-12	0.6	PMID 21909115	EUR
rs11953630	DBP	5	157845402	C	T	3.8e-13	0.63	PMID 21909115	EUR	missing
rs1799945	DBP	6	26091179	G	C	1.5e-15	0.14	PMID 21909115	EUR
rs805303	DBP	6	31616366	G	A	3e-11	0.61	PMID 21909115	EUR
rs4373814	DBP	10	18419972	C	G	4.4e-10	0.45	PMID 21909115	EUR
rs633185	DBP	11	100593538	C	G	2e-15	0.72	PMID 21909115	EUR
rs2521501	DBP	15	91437388	T	A	1.9e-15	0.31	PMID 21909115	EUR
rs1327235	DBP	20	10969030	G	A	1.4e-15	0.46	PMID 21909115	EUR
rs6015450	DBP	20	57751117	G	A	5.6e-23	0.12	PMID 21909115	EUR
rs17367504	DBP	1	11862778	A	G	3.5e-19	0.85	PMID 21909115	EUR
rs3774372	DBP	3	41877414	C	T	9e-14	0.17	PMID 21909115	EUR
rs1458038	DBP	4	81164723	T	C	8.5e-25	0.29	PMID 21909115	EUR
rs1813353	DBP	10	18707448	T	C	2.3e-15	0.68	PMID 21909115	EUR
rs4590817	DBP	10	63467553	G	C	1.3e-12	0.84	PMID 21909115	EUR
rs11191548	DBP	10	104846178	T	C	9.4e-13	0.91	PMID 21909115	EUR
rs381815	DBP	11	16902268	T	C	5.3e-10	0.26	PMID 21909115	EUR
rs17249754	DBP	12	90060586	G	A	1.2e-14	0.84	PMID 21909115	EUR
rs3184504	DBP	12	111884608	T	C	3.6e-25	0.47	PMID 21909115	EUR
rs10850411	DBP	12	115387796	T	C	5.4e-10	0.7	PMID 21909115	EUR
rs1378942	DBP	15	75077367	C	A	2.7e-26	0.35	PMID 21909115	EUR
rs12940887	DBP	17	47402807	T	C	2.3e-14	0.38	PMID 21909115	EUR
rs2932538	GBP	1	113216543	G	A	1.2e-09	0.75	PMID 21909115	EUR
rs13082711	GBP	3	27537909	C	T	1.5e-06	0.22	PMID 21909115	EUR
rs419076	GBP	3	169100886	T	C	1.8e-13	0.47	PMID 21909115	EUR
rs13107325	GBP	4	103188709	C	T	3.3e-14	0.95	PMID 21909115	EUR
rs13139571	GBP	4	156645513	C	A	1.2e-06	0.76	PMID 21909115	EUR
rs1173771	GBP	5	32815028	G	A	1.8e-16	0.6	PMID 21909115	EUR
rs11953630	GBP	5	157845402	C	T	3e-11	0.63	PMID 21909115	EUR	missing
rs1799945	GBP	6	26091179	G	C	7.7e-12	0.14	PMID 21909115	EUR
rs805303	GBP	6	31616366	G	A	1.5e-11	0.61	PMID 21909115	EUR
rs4373814	GBP	10	18419972	C	G	4.8e-11	0.45	PMID 21909115	EUR
rs932764	GBP	10	95895940	G	A	7.1e-16	0.44	PMID 21909115	EUR
rs7129220	GBP	11	10350538	A	G	3e-12	0.11	PMID 21909115	EUR
rs633185	GBP	11	100593538	C	G	1.2e-17	0.72	PMID 21909115	EUR
rs2521501	GBP	15	91437388	T	A	5.2e-19	0.31	PMID 21909115	EUR
rs17608766	GBP	17	45013271	C	T	1.1e-10	0.14	PMID 21909115	EUR
rs1327235	GBP	20	10969030	G	A	1.9e-08	0.46	PMID 21909115	EUR
rs6015450	GBP	20	57751117	G	A	3.9e-23	0.12	PMID 21909115	EUR
rs17367504	GBP	1	11862778	A	G	8.7e-22	0.85	PMID 21909115	EUR
rs3774372	GBP	3	41877414	C	T	9e-14	0.17	PMID 21909115	EUR
rs1458038	GBP	4	81164723	T	C	1.5e-23	0.29	PMID 21909115	EUR
rs1813353	GBP	10	18707448	T	C	2.6e-12	0.68	PMID 21909115	EUR
rs4590817	GBP	10	63467553	G	C	4e-12	0.84	PMID 21909115	EUR
rs11191548	GBP	10	104846178	T	C	6.9e-26	0.91	PMID 21909115	EUR
rs381815	GBP	11	16902268	T	C	5.3e-11	0.26	PMID 21909115	EUR
rs17249754	GBP	12	90060586	G	A	1.8e-18	0.84	PMID 21909115	EUR
rs3184504	GBP	12	111884608	T	C	3.8e-18	0.47	PMID 21909115	EUR
rs10850411	GBP	12	115387796	T	C	5.4e-08	0.7	PMID 21909115	EUR
rs1378942	GBP	15	75077367	C	A	5.7e-23	0.35	PMID 21909115	EUR
rs12940887	GBP	17	47402807	T	C	1.8e-10	0.38	PMID 21909115	EUR
rs1173771	HTN	5	32815028	G	A	3.2e-10	0.6	PMID 21909115	EUR
rs1799945	HTN	6	26091179	G	C	1.8e-10	0.14	PMID 21909115	EUR
rs805303	HTN	6	31616366	G	A	1.1e-10	0.61	PMID 21909115	EUR
rs932764	HTN	10	95895940	G	A	9.4e-09	0.44	PMID 21909115	EUR
rs633185	HTN	11	100593538	C	G	5.4e-11	0.72	PMID 21909115	EUR
rs6015450	HTN	20	57751117	G	A	4.2e-14	0.12	PMID 21909115	EUR
rs17367504	HTN	1	11862778	A	G	2.3e-10	0.85	PMID 21909115	EUR
rs1813353	HTN	10	18707448	T	C	6.2e-10	0.68	PMID 21909115	EUR
rs4590817	HTN	10	63467553	G	C	9.8e-09	0.84	PMID 21909115	EUR
rs17249754	HTN	12	90060586	G	A	1.1e-14	0.84	PMID 21909115	EUR
rs1378942	HTN	15	75077367	C	A	1e-08	0.35	PMID 21909115	EUR
rs2932538	SBP	1	113216543	G	A	1.2e-09	0.75	PMID 21909115	EUR
rs419076	SBP	3	169100886	T	C	1.8e-13	0.47	PMID 21909115	EUR
rs13107325	SBP	4	103188709	C	T	3.3e-14	0.95	PMID 21909115	EUR
rs1173771	SBP	5	32815028	G	A	1.8e-16	0.6	PMID 21909115	EUR
rs11953630	SBP	5	157845402	C	T	3e-11	0.63	PMID 21909115	EUR	missing
rs1799945	SBP	6	26091179	G	C	7.7e-12	0.14	PMID 21909115	EUR
rs805303	SBP	6	31616366	G	A	1.5e-11	0.61	PMID 21909115	EUR
rs4373814	SBP	10	18419972	C	G	4.8e-11	0.45	PMID 21909115	EUR
rs932764	SBP	10	95895940	G	A	7.1e-16	0.44	PMID 21909115	EUR
rs7129220	SBP	11	10350538	A	G	3e-12	0.11	PMID 21909115	EUR
rs633185	SBP	11	100593538	C	G	1.2e-17	0.72	PMID 21909115	EUR
rs2521501	SBP	15	91437388	T	A	5.2e-19	0.31	PMID 21909115	EUR
rs17608766	SBP	17	45013271	C	T	1.1e-10	0.14	PMID 21909115	EUR
rs1327235	SBP	20	10969030	G	A	1.9e-08	0.46	PMID 21909115	EUR
rs6015450	SBP	20	57751117	G	A	3.9e-23	0.12	PMID 21909115	EUR
rs17367504	SBP	1	11862778	A	G	8.7e-22	0.85	PMID 21909115	EUR
rs1458038	SBP	4	81164723	T	C	1.5e-23	0.29	PMID 21909115	EUR
rs1813353	SBP	10	18707448	T	C	2.6e-12	0.68	PMID 21909115	EUR
rs4590817	SBP	10	63467553	G	C	4e-12	0.84	PMID 21909115	EUR
rs11191548	SBP	10	104846178	T	C	6.9e-26	0.91	PMID 21909115	EUR
rs381815	SBP	11	16902268	T	C	5.3e-11	0.26	PMID 21909115	EUR
rs17249754	SBP	12	90060586	G	A	1.8e-18	0.84	PMID 21909115	EUR
rs3184504	SBP	12	111884608	T	C	3.8e-18	0.47	PMID 21909115	EUR
rs1378942	SBP	15	75077367	C	A	5.7e-23	0.35	PMID 21909115	EUR
rs12940887	SBP	17	47402807	T	C	1.8e-10	0.38	PMID 21909115	EUR
rs96067	CCT	1	36571920	A	G	0.041	0.8	PMID23291589	EUR
rs7606754	CCT	2	228135180	G	A	3.4e-07	0.65	PMID23291589	EUR
rs4894535	CCT	3	171995605	C	T	9e-08	0.83	PMID23291589	EUR
rs7620503	CCT	3	177304298	C	T	3.4e-06	0.61	PMID23291589	EUR
rs3931397	CCT	4	149079497	G	T	2.3e-06	0.93	PMID23291589	EUR
rs2307121	CCT	5	64625512	T	C	3.5e-10	0.34	PMID23291589	EUR
rs1538138	CCT	6	82794594	C	T	9.2e-07	0.75	PMID23291589	EUR
rs11763147	CCT	7	65326821	A	G	3.1e-07	0.45	PMID23291589	EUR
rs4718428	CCT	7	66421446	T	G	6.3e-05	0.65	PMID23291589	EUR
rs1324183	CCT	9	13557491	C	A	0.0011	0.8	PMID23291589	EUR
rs1007000	CCT	9	113662681	T	C	6.1e-06	0.22	PMID23291589	EUR
rs1536482	CCT	9	137440528	G	A	6.3e-19	0.66	PMID23291589	EUR
rs7044529	CCT	9	137568051	C	T	1.1e-11	0.85	PMID23291589	EUR
rs11145951	CCT	9	139860264	T	C	9.2e-12	0.49	PMID23291589	EUR
rs7090871	CCT	10	63830286	T	C	1.1e-06	0.59	PMID23291589	EUR
rs4938174	CCT	11	110913240	A	G	4.3e-05	0.31	PMID23291589	EUR
rs1564892	CCT	12	104445742	G	A	1.4e-07	0.24	PMID23291589	EUR
rs1034200	CCT	13	23228691	A	C	6.1e-10	0.23	PMID23291589	EUR
rs2721051	CCT	13	41110884	C	T	1.3e-14	0.89	PMID23291589	EUR
rs785422	CCT	15	30173885	C	T	1.4e-10	0.89	PMID23291589	EUR
rs12913547	CCT	15	67467507	C	T	1e-06	0.23	PMID23291589	EUR
rs6496932	CCT	15	85825567	C	A	6.8e-11	0.8	PMID23291589	EUR
rs930847	CCT	15	101558562	G	T	3.7e-13	0.23	PMID23291589	EUR
rs752092	CCT	15	101781934	G	A	5.9e-09	0.34	PMID23291589	EUR
rs9938149	CCT	16	88331640	A	C	6.8e-37	0.62	PMID23291589	EUR
rs12940030	CCT	17	14561016	T	C	5.7e-08	0.71	PMID23291589	EUR
rs17412774	MYP	2	146773948	A	C	1.1e-12	0.55	PMID23468642	EUR
rs17428076	MYP	2	172851936	C	G	2.8e-09	0.76	PMID23468642	EUR
rs17400325	MYP	2	178565913	C	T	1.9e-09	0.05	PMID23468642	EUR
rs1550094	MYP	2	233385396	G	A	1.3e-15	0.31	PMID23468642	EUR
rs13091182	MYP	3	141133960	G	A	9e-10	0.67	PMID23468642	EUR
rs5022942	MYP	4	81959966	A	G	1.4e-10	0.23	PMID23468642	EUR
rs7744813	MYP	6	73643289	A	C	6.6e-22	0.59	PMID23468642	EUR
rs12193446	MYP	6	129820038	A	G	1.4e-45	0.91	PMID23468642	EUR
rs2137277	MYP	8	40734662	A	G	4.7e-16	0.81	PMID23468642	EUR
rs72621438	MYP	8	60178580	C	G	3.5e-19	0.64	PMID23468642	EUR
rs11145746	MYP	9	71834380	A	G	2.3e-11	0.2	PMID23468642	EUR
rs6480859	MYP	10	79081948	T	C	1.2e-08	0.36	PMID23468642	EUR	missing
rs745480	MYP	10	85986554	G	C	2.5e-10	0.47	PMID23468642	EUR
rs1381566	MYP	11	40149607	G	T	3e-26	0.18	PMID23468642	EUR
rs2155413	MYP	11	84634790	A	C	4.7e-10	0.47	PMID23468642	EUR
rs3138142	MYP	12	56115585	C	T	1.8e-20	0.78	PMID23468642	EUR
rs4291789	MYP	13	100672921	G	C	2.1e-08	0.33	PMID23468642	EUR
rs66913363	MYP	14	54413001	G	C	1.7e-08	0.51	PMID23468642	EUR
rs524952	MYP	15	35005886	A	T	5.6e-19	0.47	PMID23468642	EUR
rs28412916	MYP	15	79378167	C	A	3.5e-11	0.4	PMID23468642	EUR
rs17648524	MYP	16	7459683	C	G	1.3e-22	0.37	PMID23468642	EUR
rs2908972	MYP	17	11407259	A	T	4.5e-13	0.4	PMID23468642	EUR
rs301801	ODCA	1	8495945	C	T	4.55e-09	0.33	PMID25631615	TRANS
rs3924048	ODCA	1	12614848	A	G	1.34e-10	0.6	PMID25631615	TRANS
rs2113818	ODCA	2	12890860	T	C	1.19e-09	0.49	PMID25631615	TRANS
rs1346786	ODCA	2	56108333	C	T	4.26e-08	0.69	PMID25631615	TRANS
rs6764184	ODCA	3	58006266	T	G	1.1e-08	0.24	PMID25631615	TRANS
rs2623325	ODCA	3	99131755	A	C	4.36e-08	0.11	PMID25631615	TRANS
rs1402538	ODCA	6	122388851	G	A	4.33e-09	0.62	PMID25631615	TRANS
rs7865618	ODCA	9	22031005	A	G	1.37e-21	0.56	PMID25631615	TRANS
rs3858145	ODCA	10	70011838	A	G	7.83e-08	0.75	PMID25631615	TRANS
rs1346	ODCA	11	65337251	A	T	1.78e-09	0.81	PMID25631615	TRANS
rs7972528	ODCA	12	84131036	C	T	4.03e-08	0.53	PMID25631615	TRANS
rs10846617	ODCA	12	124662131	G	C	7.17e-10	0.56	PMID25631615	TRANS
rs9546434	ODCA	13	36694391	T	C	1.98e-11	0.23	PMID25631615	TRANS
rs10130556	ODCA	14	53970675	C	G	4.53e-09	0.59	PMID25631615	TRANS
rs10483727	ODCA	14	61072875	T	C	2.1e-27	0.4	PMID25631615	TRANS
rs11247230	ODCA	15	101197005	G	A	1.34e-08	0.34	PMID25631615	TRANS
rs11646917	ODCA	16	51428908	G	T	1.71e-08	0.73	PMID25631615	TRANS
rs11870935	ODCA	17	45732605	G	A	1.57e-08	0.47	PMID25631615	TRANS
rs11651885	ODCA	17	59286263	A	G	4.49e-11	0.77	PMID25631615	TRANS
rs6054383	ODCA	20	6584604	G	T	2.13e-10	0.58	PMID25631615	TRANS
rs5756813	ODCA	22	38175477	G	T	1.49e-09	0.39	PMID25631615	TRANS
rs1033667	ODCA	22	29130300	C	T	1.13e-17	0.72	PMID25631615	TRANS
rs1192419	ODDA	1	92080059	A	G	7.98e-56	0.18	PMID25631615	TRANS
rs12406092	ODDA	1	169543131	A	G	3.32e-09	0.3	PMID25631615	TRANS
rs6671926	ODDA	1	227386971	G	A	3.69e-14	0.92	PMID25631615	TRANS
rs1549733	ODDA	2	218472172	T	C	4.03e-09	0.21	PMID25631615	TRANS
rs11129176	ODDA	3	25049310	A	G	1.74e-08	0.29	PMID25631615	TRANS
rs9860250	ODDA	3	100637871	A	G	2.42e-09	0.82	PMID25631615	TRANS
rs1900004	ODDA	10	70000881	C	T	1.13e-73	0.77	PMID25631615	TRANS
rs11031436	ODDA	11	31663882	T	A	6.43e-10	0.22	PMID25631615	TRANS
rs1511589	ODDA	12	84061431	G	A	1.08e-09	0.54	PMID25631615	TRANS
rs8034595	ODDA	15	96719229	C	A	2.54e-08	0.72	PMID25631615	TRANS
rs1362756	ODDA	16	51458290	C	G	9.27e-11	0.29	PMID25631615	TRANS
rs2412970	ODDA	22	30486826	G	A	3.4e-08	0.43	PMID25631615	TRANS
rs9607469	ODDA	22	37919267	A	G	2.29e-13	0.15	PMID25631615	TRANS
rs7518099	POAG	1	165736880	C	T	6.35e-18	0.14	PMID26752265	EUR
rs11732100	POAG	4	7924690	C	T	1.98e-10	0.56	PMID26752265	EUR
rs2745572	POAG	6	1548369	A	G	6.5e-11	0.64	PMID26752265	EUR
rs7866783	POAG	9	22056359	G	A	1.22e-34	0.58	PMID26752265	EUR
rs2472493	POAG	9	107695848	G	A	2.44e-15	0.42	PMID26752265	EUR
rs7137828	POAG	12	111932800	T	C	9.2e-09	0.54	PMID26752265	EUR
rs33912345	POAG	14	60976537	C	A	1.71e-19	0.4	PMID26752265	EUR
rs9897123	POAG	17	10020501	C	T	5.85e-10	0.5	PMID26752265	EUR
rs35934224	POAG	22	19872645	C	T	1.08e-09	0.85	PMID26752265	EUR
rs301801	VCDR	1	8495945	C	T	1.66e-08	0.33	PMID25241763	TRANS
rs4658101	VCDR	1	92077409	A	G	1.06e-15	0.18	PMID25241763	TRANS
rs2623325	VCDR	3	99131755	A	C	6.61e-10	0.13	PMID25241763	TRANS
rs17658229	VCDR	5	172191052	T	C	8.06e-09	0.95	PMID25241763	TRANS
rs17756712	VCDR	6	625071	G	A	1.13e-09	0.18	PMID25241763	TRANS
rs868153	VCDR	6	122389955	T	G	1.39e-08	0.64	PMID25241763	TRANS
rs7865618	VCDR	9	22031005	A	G	4.97e-24	0.57	PMID25241763	TRANS
rs1900005	VCDR	10	69998055	C	A	5.51e-31	0.77	PMID25241763	TRANS
rs7072574	VCDR	10	96036306	A	G	1.02e-09	0.33	PMID25241763	TRANS
rs1346	VCDR	11	65337251	A	T	4.89e-13	0.81	PMID25241763	TRANS
rs4936099	VCDR	11	130280725	A	C	4.61e-09	0.58	PMID25241763	TRANS
rs11168187	VCDR	12	48044011	A	G	2.96e-08	0.84	PMID25241763	TRANS
rs10862688	VCDR	12	83922912	G	A	1.49e-11	0.45	PMID25241763	TRANS
rs4901977	VCDR	14	60789176	T	C	2.13e-16	0.31	PMID25241763	TRANS
rs1345467	VCDR	16	51482321	G	A	4.19e-13	0.27	PMID25241763	TRANS
rs6054374	VCDR	20	6578556	C	T	1.69e-07	0.58	PMID25241763	TRANS
rs1547014	VCDR	22	29100711	C	T	4.77e-20	0.7	PMID25241763	TRANS
rs5756813	VCDR	22	38175477	G	T	7.73e-09	0.39	PMID25241763	TRANS
rs12037222	CRP	1	40064961	A	G	6.4e-11	0.23	PMID21300955	EUR
rs4420065	CRP	1	66161461	C	T	3.5e-62	0.62	PMID21300955	EUR
[truncated: 1,218 more rows]
