# Supplementary material for: A transcriptome-wide association study based on 27 tissues identifies 106 genes potentially relevant for disease pathology in age-related macular degeneration
Source: Sci Rep. 2020 Jan 31;10:1584. doi: 10.1038/s41598-020-58510-9 (PMC6994629; doi:10.1038/s41598-020-58510-9)
Supplement: Supplementary file 3 — Supplementary Information3. [file 41598_2020_58510_MOESM3_ESM.xlsx]

## Sheet: Sheet 1
Supplementary Table S1a. Statistically significant AMD-associated genes (Q-Value < 1x10-3).
Sheet 1: Investigated tissues and predictable genes per tissue.
Tissue	Samples in prediction model*	Predictable genes*	AMD-associated genes per tissue (Q-Value < 1x10-3)
Muscle Skeletal	421	7521	14
Skin Sun Exposed Lower leg	359	9119	18
Thyroid	344	9661	20
Lung	333	7968	26
Artery Tibial	329	8235	22
Adipose Subcutaneous	328	8270	28
Whole Blood	315	6297	14
Esophagus Mucosa	307	8181	18
Nerve Tibial	305	9444	28
Esophagus Muscularis	287	7748	18
Skin Not Sun Exposed Suprapubic	285	7641	21
Adipose Visceral Omentum	273	6594	25
Cells Transformed fibroblasts	256	7354	21
Artery Aorta	236	6656	21
Heart Left Ventricle	233	5382	11
Heart Atrial Appendage	231	5990	14
Breast Mammary Tissue	211	5312	16
Colon Transverse	210	5614	17
Stomach	200	4797	17
Testis	191	9066	15
Colon Sigmoid	185	5242	15
Esophagus Gastroesophageal Junction	185	5263	14
Pancreas	180	5339	12
Adrenal Gland	146	4608	16
Pituitary	143	4776	12
Brain Cerebellum	137	6103	11
Liver	134	3355	12
* Provided by PredictDB (http://predictdb.org/)
Legend
Samples in prediction model	Samples used to train the prediction model, provided by PredictDB
Predictable genes	Genes, which gene expression can be predicted within the tissue
AMD-associated genes per tissue (Q-Value < 1x10-3)	Number of genes, which were significantly AMD-associated in our TWAS analysis

## Sheet: Sheet 2
Supplementary Table S1b. Statistically significant AMD-associated genes (Q-Value < 1x10-3).
Sheet 2: Statistically significant AMD-associated genes per tissue (Q-Value < 1x10-3).
Gene	ENSG	P-value	Effect size	Std. error	FDR	Position	AMD Locus	Tissue	Variants in model	AMD-associated (GWAS P-value < 5 x10-08)	AMD associated (GWAS P-value < 1 x10-04)	Variants not in GWAS
C1orf21	ENSG00000116667	1.88047e-07	-0.0283513	0.00543974	4.94028e-05	chr1:184356192-184598154	none	Liver	34	0	3	1
KCNT2	ENSG00000162687	1.04297e-133	-0.0445679	0.00180297	3.57238e-130	chr1:196194909-196578355	1	Adipose Subcutaneous	19	19	19	0
KCNT2	ENSG00000162687	3.27664e-120	-0.0651848	0.00278476	1.10153e-116	chr1:196194909-196578355	1	Artery Aorta	34	22	22	0
KCNT2	ENSG00000162687	1.7564e-67	-0.0446613	0.00256737	3.84157e-64	chr1:196194909-196578355	1	Artery Tibial	15	10	13	0
KCNT2	ENSG00000162687	1.24596e-38	-0.0343738	0.00264108	1.83891e-35	chr1:196194909-196578355	1	Esophagus Gastroesophageal Junction	32	8	18	2
KCNT2	ENSG00000162687	1.34191e-40	-0.048233	0.00361066	2.03004e-37	chr1:196194909-196578355	1	Esophagus Muscularis	39	11	15	1
KCNT2	ENSG00000162687	2.00367e-154	-0.0726278	0.0027292	7.42321e-151	chr1:196194909-196578355	1	Nerve Tibial	5	5	5	0
CFH	ENSG00000000971	2.73672e-192	-0.0517481	0.00173807	1.5055e-188	chr1:196621008-196716634	1	Adipose Subcutaneous	19	19	19	0
CFH	ENSG00000000971	0	-0.0936637	0.00236418	0	chr1:196621008-196716634	1	Artery Aorta	40	30	30	0
CFH	ENSG00000000971	9.06542e-113	-0.0436325	0.0019261	2.88719e-109	chr1:196621008-196716634	1	Artery Tibial	8	5	7	0
CFH	ENSG00000000971	9.9239e-11	-0.00687679	0.00106285	4.58408e-08	chr1:196621008-196716634	1	Cells Transformed fibroblasts	6	2	3	0
CFH	ENSG00000000971	3.25523e-14	0.00957858	0.00126182	2.01e-11	chr1:196621008-196716634	1	Colon Transverse	3	2	2	0
CFH	ENSG00000000971	2.5687e-113	-0.0355111	0.0015637	8.32698e-110	chr1:196621008-196716634	1	Esophagus Gastroesophageal Junction	18	13	13	1
CFH	ENSG00000000971	2.1554e-83	-0.0401596	0.00206995	5.21709e-80	chr1:196621008-196716634	1	Esophagus Muscularis	8	5	5	0
CFH	ENSG00000000971	6.4978e-294	-0.0608536	0.00164426	7.37241e-290	chr1:196621008-196716634	1	Heart Atrial Appendage	20	18	18	0
CFH	ENSG00000000971	2.59611e-65	-0.0343714	0.00200949	5.61057e-62	chr1:196621008-196716634	1	Lung	14	6	7	0
CFH	ENSG00000000971	0	-0.175918	0.00440811	0	chr1:196621008-196716634	1	Nerve Tibial	41	33	37	0
CFH	ENSG00000000971	2.31895e-269	-0.03821	0.00107974	2.00463e-265	chr1:196621008-196716634	1	Thyroid	10	7	7	1
CFHR3	ENSG00000116785	1.44822e-119	0.0804764	0.00344753	4.78007e-116	chr1:196743925-196763203	1	Adipose Subcutaneous	16	14	14	0
CFHR3	ENSG00000116785	2.88533e-234	0.138639	0.00420847	2.09516e-230	chr1:196743925-196763203	1	Adipose Visceral Omentum	28	18	19	0
CFHR3	ENSG00000116785	0	0.226503	0.00467052	0	chr1:196743925-196763203	1	Adrenal Gland	26	22	22	1
CFHR3	ENSG00000116785	2.84194e-148	0.0759148	0.00291271	1.0116e-144	chr1:196743925-196763203	1	Artery Aorta	25	25	25	0
CFHR3	ENSG00000116785	4.27028e-80	0.0782747	0.00411914	9.93858e-77	chr1:196743925-196763203	1	Artery Tibial	65	27	34	1
CFHR3	ENSG00000116785	1.61603e-225	0.0670927	0.00207676	1.08654e-221	chr1:196743925-196763203	1	Breast Mammary Tissue	6	6	6	0
CFHR3	ENSG00000116785	1.09572e-83	0.0569033	0.00292767	2.688e-80	chr1:196743925-196763203	1	Colon Sigmoid	27	20	20	0
CFHR3	ENSG00000116785	1.46917e-274	0.186631	0.00522233	1.33353e-270	chr1:196743925-196763203	1	Colon Transverse	65	29	33	2
CFHR3	ENSG00000116785	1.54919e-290	0.12574	0.00341772	1.65432e-286	chr1:196743925-196763203	1	Esophagus Gastroesophageal Junction	43	24	34	1
CFHR3	ENSG00000116785	1.90702978869484e-311	0.0829564	0.0021757	2.66304e-307	chr1:196743925-196763203	1	Esophagus Mucosa	7	7	7	0
CFHR3	ENSG00000116785	1.44087e-276	0.131435	0.00366407	1.37669e-272	chr1:196743925-196763203	1	Esophagus Muscularis	35	29	29	0
CFHR3	ENSG00000116785	7.03742e-177	0.109319	0.00383215	3.36196e-173	chr1:196743925-196763203	1	Heart Atrial Appendage	23	21	21	0
CFHR3	ENSG00000116785	1.35502e-256	0.228882	0.00663094	1.02494e-252	chr1:196743925-196763203	1	Liver	58	20	20	0
CFHR3	ENSG00000116785	0	0.161344	0.0042444	1.66204e-305	chr1:196743925-196763203	1	Lung	7	7	7	0
CFHR3	ENSG00000116785	5.31843e-101	0.110718	0.00517179	1.60914e-97	chr1:196743925-196763203	1	Nerve Tibial	29	23	23	0
CFHR3	ENSG00000116785	7.35066e-188	0.10758	0.00365668	3.92473e-184	chr1:196743925-196763203	1	Pituitary	34	11	16	0
CFHR3	ENSG00000116785	0	0.111858	0.00261706	0	chr1:196743925-196763203	1	Skin Not Sun Exposed Suprapubic	53	23	29	0
CFHR3	ENSG00000116785	1.32435e-20	0.012912	0.00138656	1.20812e-17	chr1:196743925-196763203	1	Skin Sun Exposed Lower leg	13	11	11	0
CFHR3	ENSG00000116785	3.81463e-269	0.0873064	0.00246812	3.1477e-265	chr1:196743925-196763203	1	Stomach	10	7	7	0
CFHR3	ENSG00000116785	1.97626258336499e-323	0.156518	0.00402501	2.98969003611455e-319	chr1:196743925-196763203	1	Thyroid	15	15	15	0
CFHR1	ENSG00000244414	5.41531e-158	0.0981287	0.0036446	2.13712e-154	chr1:196788887-196801319	1	Adipose Subcutaneous	26	15	15	0
CFHR1	ENSG00000244414	0	0.164034	0.00383625	0	chr1:196788887-196801319	1	Adipose Visceral Omentum	29	25	28	0
CFHR1	ENSG00000244414	1.93638e-266	0.10642	0.00302409	1.52836e-262	chr1:196788887-196801319	1	Adrenal Gland	29	23	24	0
CFHR1	ENSG00000244414	2.65628e-35	0.0247701	0.0019955	3.76727e-32	chr1:196788887-196801319	1	Artery Aorta	19	14	16	0
CFHR1	ENSG00000244414	0	0.160671	0.00334257	0	chr1:196788887-196801319	1	Cells Transformed fibroblasts	28	28	28	0
CFHR1	ENSG00000244414	0	0.0603442	0.00154709	0	chr1:196788887-196801319	1	Colon Transverse	14	13	13	0
CFHR1	ENSG00000244414	3.3534e-44	0.0193139	0.00138295	5.38729e-41	chr1:196788887-196801319	1	Esophagus Gastroesophageal Junction	8	3	3	0
CFHR1	ENSG00000244414	1.71138e-182	0.0264459	0.000912344	8.3967e-179	chr1:196788887-196801319	1	Esophagus Muscularis	4	4	4	0
CFHR1	ENSG00000244414	0	0.345347	0.00684685	0	chr1:196788887-196801319	1	Liver	75	43	48	0
CFHR1	ENSG00000244414	1.88013e-186	0.13398	0.0045716	9.75174e-183	chr1:196788887-196801319	1	Nerve Tibial	17	13	17	0
CFHR1	ENSG00000244414	1.08757e-278	0.12924	0.00358879	1.09685e-274	chr1:196788887-196801319	1	Pancreas	48	12	12	1
CFHR1	ENSG00000244414	1.32959e-165	0.0581421	0.00210807	5.88704e-162	chr1:196788887-196801319	1	Stomach	21	14	16	0
CFHR1	ENSG00000244414	8.04555e-86	0.0613275	0.00311469	2.05712e-82	chr1:196788887-196801319	1	Testis	41	24	28	0
CFHR1	ENSG00000244414	2.3743e-294	0.0822198	0.00221988	2.87347e-290	chr1:196788887-196801319	1	Whole Blood	40	33	34	1
CFHR4	ENSG00000134365	0	0.222404	0.00395594	0	chr1:196819371-196888102	1	Liver	17	10	10	0
CFHR4	ENSG00000134365	1.52428e-58	0.0408946	0.0025301	3.14446e-55	chr1:196819371-196888102	1	Nerve Tibial	29	11	16	1
F13B	ENSG00000143278	8.76372e-12	0.0251271	0.00368006	4.50688e-09	chr1:197008321-197036397	1	Testis	29	16	21	0
ASPM	ENSG00000066279	6.85487e-82	0.0362785	0.00188748	1.63738e-78	chr1:197053258-197115824	1	Skin Not Sun Exposed Suprapubic	10	5	5	0
ZBTB41	ENSG00000177888	2.12344e-13	0.0143847	0.00195876	1.23949e-10	chr1:197122810-197169672	1	Adipose Subcutaneous	45	38	39	0
ZBTB41	ENSG00000177888	1.91692e-154	0.0684515	0.0025721	7.24979e-151	chr1:197122810-197169672	1	Brain Cerebellum	39	26	30	0
ZBTB41	ENSG00000177888	8.66955e-53	0.0280105	0.00182854	1.55825e-49	chr1:197122810-197169672	1	Nerve Tibial	25	21	23	0
ZBTB41	ENSG00000177888	2.14728e-56	0.032126	0.00202649	4.23706e-53	chr1:197122810-197169672	1	Pancreas	8	4	4	0
ZBTB41	ENSG00000177888	4.97522e-08	0.00813734	0.00149215	1.44048e-05	chr1:197122810-197169672	1	Thyroid	26	6	8	1
RP11.332L8.1	ENSG00000237861	3.72574e-34	-0.0165625	0.00135771	4.97321e-31	chr1:197191352-197192385	1	Artery Tibial	18	6	9	1
DENND1B	ENSG00000213047	1.81212e-09	0.00724149	0.00120381	7.26192e-07	chr1:197473878-197744826	1	Esophagus Mucosa	16	1	4	0
LHX9	ENSG00000143355	3.81685e-31	-0.0354688	0.00305284	4.77859e-28	chr1:197881037-197904608	1	Liver	27	2	5	0
CD55	ENSG00000196352	4.75659e-06	-0.0189098	0.00413239	0.000918647	chr1:207494853-207534311	none	Esophagus Muscularis	59	0	5	2
CD55	ENSG00000196352	2.26518e-06	-0.0132402	0.00279978	0.000474293	chr1:207494853-207534311	none	Heart Atrial Appendage	14	0	4	0
CD55	ENSG00000196352	5.79463e-08	-0.0161694	0.00297985	1.65398e-05	chr1:207494853-207534311	none	Nerve Tibial	63	0	20	2
CR2	ENSG00000117322	2.92489e-07	-0.0128704	0.00250922	7.32376e-05	chr1:207627575-207663240	none	Muscle Skeletal	40	0	6	0
NOSTRIN	ENSG00000163072	2.86426e-06	-0.015183	0.00324345	0.000586869	chr2:169643049-169722024	none	Esophagus Mucosa	44	0	0	0
PPIL3	ENSG00000240344	3.30348e-06	0.0417271	0.00897015	0.000670806	chr2:201735630-201754026	none	Adipose Subcutaneous	37	0	24	0
PPIL3	ENSG00000240344	4.17671e-06	0.0370235	0.00804308	0.000822368	chr2:201735630-201754026	none	Adipose Visceral Omentum	33	0	17	1
PPIL3	ENSG00000240344	6.21512e-07	0.0346195	0.00694423	0.00014428	chr2:201735630-201754026	none	Adrenal Gland	36	0	6	0
PPIL3	ENSG00000240344	7.90382e-07	0.0397475	0.00804824	0.00017824	chr2:201735630-201754026	none	Artery Tibial	52	0	23	0
PPIL3	ENSG00000240344	2.1657e-06	0.0398564	0.00841183	0.000455566	chr2:201735630-201754026	none	Cells Transformed fibroblasts	35	0	16	0
PPIL3	ENSG00000240344	1.62999e-06	0.0371954	0.00775638	0.000348121	chr2:201735630-201754026	none	Esophagus Mucosa	41	0	25	0
PPIL3	ENSG00000240344	2.84826e-06	0.0374254	0.007993	0.000584911	chr2:201735630-201754026	none	Heart Atrial Appendage	24	0	6	1
PPIL3	ENSG00000240344	1.06054e-06	0.0355797	0.00728949	0.000235363	chr2:201735630-201754026	none	Heart Left Ventricle	25	0	16	0
PPIL3	ENSG00000240344	3.9615e-06	0.0355511	0.00770479	0.000786822	chr2:201735630-201754026	none	Lung	30	0	13	0
PPIL3	ENSG00000240344	1.29646e-06	0.0358824	0.00741193	0.00028186	chr2:201735630-201754026	none	Muscle Skeletal	23	0	8	0
PPIL3	ENSG00000240344	1.59091e-06	0.0390418	0.00813317	0.000340976	chr2:201735630-201754026	none	Nerve Tibial	36	0	14	0
PPIL3	ENSG00000240344	3.95142e-07	0.0397924	0.00784506	9.52622e-05	chr2:201735630-201754026	none	Pancreas	46	0	20	0
PPIL3	ENSG00000240344	2.23724e-06	0.0357191	0.00754914	0.000468983	chr2:201735630-201754026	none	Stomach	31	0	16	0
PPIL3	ENSG00000240344	2.56642e-07	0.0396134	0.00768619	6.5435e-05	chr2:201735630-201754026	none	Testis	39	0	26	0
PPIL3	ENSG00000240344	3.47415e-06	0.0330656	0.0071241	0.000703104	chr2:201735630-201754026	none	Thyroid	30	0	17	0
PPIL3	ENSG00000240344	3.4107e-06	0.0245112	0.0052767	0.000691033	chr2:201735630-201754026	none	Whole Blood	15	0	7	0
NDUFB3	ENSG00000119013	4.39183e-06	0.00641948	0.00139777	0.00086006	chr2:201936156-201950473	none	Adipose Subcutaneous	12	0	8	0
NDUFB3	ENSG00000119013	2.21243e-06	0.00442205	0.000934141	0.000464319	chr2:201936156-201950473	none	Cells Transformed fibroblasts	15	0	14	0
NDUFB3	ENSG00000119013	3.63644e-06	0.00502584	0.00108504	0.000732679	chr2:201936156-201950473	none	Heart Atrial Appendage	3	0	3	0
NDUFB3	ENSG00000119013	3.70035e-06	0.00299791	0.000647734	0.000744422	chr2:201936156-201950473	none	Thyroid	3	0	2	0
COL4A3	ENSG00000169031	4.32233e-06	-0.0313272	0.00681619	0.000847364	chr2:228029281-228179508	2	Nerve Tibial	99	0	9	2
COL4A3	ENSG00000169031	2.79904e-06	-0.0154974	0.00330728	0.000576001	chr2:228029281-228179508	2	Thyroid	44	1	11	0
TBC1D23	ENSG00000036054	4.0589e-07	-0.00915999	0.00180771	9.77236e-05	chr3:99979844-100044095	4	Adipose Visceral Omentum	18	2	3	0
TBC1D23	ENSG00000036054	2.69078e-10	-0.0360478	0.00570598	1.17421e-07	chr3:99979844-100044095	4	Adrenal Gland	75	15	31	0
TBC1D23	ENSG00000036054	1.33771e-08	-0.0152162	0.00267768	4.39933e-06	chr3:99979844-100044095	4	Cells Transformed fibroblasts	29	7	13	0
TBC1D23	ENSG00000036054	3.07686e-09	-0.00899506	0.00151712	1.20639e-06	chr3:99979844-100044095	4	Lung	18	5	9	0
NIT2	ENSG00000114021	2.66741e-06	-0.0153714	0.00327351	0.000552775	chr3:100053545-100075710	4	Adipose Subcutaneous	27	0	5	0
NIT2	ENSG00000114021	6.55766e-07	-0.0092611	0.00186154	0.000151265	chr3:100053545-100075710	4	Artery Aorta	12	7	10	0
NIT2	ENSG00000114021	7.27089e-07	-0.00682699	0.00137782	0.000164901	chr3:100053545-100075710	4	Breast Mammary Tissue	11	0	5	0
NIT2	ENSG00000114021	1.75926e-07	-0.018197	0.0034832	4.66233e-05	chr3:100053545-100075710	4	Lung	22	0	5	0
NIT2	ENSG00000114021	5.09633e-06	-0.0135035	0.00296032	0.000975915	chr3:100053545-100075710	4	Pituitary	18	0	4	0
RP11.114I8.4	ENSG00000273488	1.11923e-06	0.0074784	0.0015355	0.00024748	chr3:100080031-100080481	4	Skin Not Sun Exposed Suprapubic	15	0	2	0
RP11.114I8.4	ENSG00000273488	3.70702e-06	0.0095727	0.00206846	0.000744422	chr3:100080031-100080481	4	Thyroid	14	0	3	0
TOMM70A	ENSG00000154174	2.92612e-06	0.00410227	0.000877166	0.000597521	chr3:100082275-100120036	4	Colon Transverse	5	0	2	0
TOMM70A	ENSG00000154174	5.07734e-07	0.0210485	0.00418931	0.000120016	chr3:100082275-100120036	4	Nerve Tibial	36	1	6	0
TMEM45A	ENSG00000181458	1.61112e-06	-0.0112187	0.00233831	0.0003449	chr3:100211463-100296288	4	Adrenal Gland	33	0	1	0
CCDC109B	ENSG00000005059	8.49348e-10	-0.0124004	0.00202054	3.52831e-07	chr4:110481361-110609784	5	Adipose Visceral Omentum	18	8	12	0
CASP6	ENSG00000138794	6.76775e-12	0.0224718	0.00327341	3.51026e-09	chr4:110609875-110624739	5	Brain Cerebellum	23	15	15	1
CASP6	ENSG00000138794	1.26763e-10	0.0260407	0.00404796	5.75303e-08	chr4:110609875-110624739	5	Heart Atrial Appendage	30	10	13	0
CASP6	ENSG00000138794	2.48772e-08	0.0135144	0.00242391	7.60289e-06	chr4:110609875-110624739	5	Pituitary	31	14	14	0
PLA2G12A	ENSG00000123739	1.43015e-10	0.0283547	0.00442031	6.45832e-08	chr4:110631145-110651233	5	Adipose Subcutaneous	9	3	3	0
PLA2G12A	ENSG00000123739	2.78641e-11	0.0232541	0.00349177	1.36343e-08	chr4:110631145-110651233	5	Adipose Visceral Omentum	36	18	19	0
PLA2G12A	ENSG00000123739	1.64949e-10	0.0131405	0.0020555	7.41191e-08	chr4:110631145-110651233	5	Artery Aorta	12	6	6	0
PLA2G12A	ENSG00000123739	2.37517e-11	0.0196665	0.0029427	1.17488e-08	chr4:110631145-110651233	5	Artery Tibial	27	13	13	0
PLA2G12A	ENSG00000123739	4.58111e-12	0.0171103	0.00247241	2.40357e-09	chr4:110631145-110651233	5	Breast Mammary Tissue	6	3	3	0
PLA2G12A	ENSG00000123739	3.46392e-12	0.0192731	0.00276911	1.82798e-09	chr4:110631145-110651233	5	Cells Transformed fibroblasts	11	5	5	0
PLA2G12A	ENSG00000123739	7.67736e-10	0.00937119	0.00152297	3.2262e-07	chr4:110631145-110651233	5	Esophagus Gastroesophageal Junction	8	2	2	0
PLA2G12A	ENSG00000123739	8.31653e-10	0.0341236	0.0055571	3.46273e-07	chr4:110631145-110651233	5	Esophagus Mucosa	53	6	6	0
PLA2G12A	ENSG00000123739	1.9069e-10	0.0164958	0.00258935	8.54742e-08	chr4:110631145-110651233	5	Esophagus Muscularis	34	10	10	1
PLA2G12A	ENSG00000123739	6.07067e-10	0.0305227	0.00493065	2.57487e-07	chr4:110631145-110651233	5	Nerve Tibial	26	15	15	0
PLA2G12A	ENSG00000123739	7.42133e-12	0.0170823	0.00249314	3.83829e-09	chr4:110631145-110651233	5	Skin Not Sun Exposed Suprapubic	12	8	8	0
PLA2G12A	ENSG00000123739	2.48157e-09	0.0238188	0.00399358	9.8361e-07	chr4:110631145-110651233	5	Skin Sun Exposed Lower leg	41	3	4	1
PLA2G12A	ENSG00000123739	2.04948e-12	0.0152967	0.00217477	1.09751e-09	chr4:110631145-110651233	5	Thyroid	9	4	4	0
CFI	ENSG00000205403	5.28083e-14	-0.00980998	0.00130313	3.20623e-11	chr4:110661852-110723335	5	Adipose Subcutaneous	13	2	2	0
ADAM19	ENSG00000135074	5.05246e-08	-0.0259084	0.00475323	1.45819e-05	chr5:156822607-157002783	none	Adipose Subcutaneous	25	0	8	0
ADAM19	ENSG00000135074	1.17858e-07	-0.00958058	0.00180836	3.20772e-05	chr5:156822607-157002783	none	Adipose Visceral Omentum	7	0	6	0
ADAM19	ENSG00000135074	1.7926e-06	-0.013035	0.00272908	0.000381949	chr5:156822607-157002783	none	Breast Mammary Tissue	25	0	6	0
ADAM19	ENSG00000135074	1.33985e-06	-0.0177841	0.00367849	0.000290251	chr5:156822607-157002783	none	Cells Transformed fibroblasts	37	0	6	0
ADAM19	ENSG00000135074	4.97031e-07	-0.012547	0.0024952	0.000117792	chr5:156822607-157002783	none	Colon Sigmoid	26	0	6	0
ADAM19	ENSG00000135074	1.60518e-07	-0.00620857	0.00118458	4.26644e-05	chr5:156822607-157002783	none	Colon Transverse	10	0	6	0
ADAM19	ENSG00000135074	4.15399e-06	-0.0166213	0.00360997	0.000820565	chr5:156822607-157002783	none	Esophagus Gastroesophageal Junction	28	0	6	0
ADAM19	ENSG00000135074	2.98219e-06	-0.0179459	0.00384047	0.000608286	chr5:156822607-157002783	none	Esophagus Muscularis	31	0	6	0
ADAM19	ENSG00000135074	3.70664e-06	-0.00589319	0.00127339	0.000744422	chr5:156822607-157002783	none	Lung	11	0	6	0
ADAM19	ENSG00000135074	6.80746e-07	-0.00933622	0.00187937	0.000156628	chr5:156822607-157002783	none	Pancreas	17	0	7	0
ADAM19	ENSG00000135074	3.93745e-06	-0.0134084	0.00290513	0.000782902	chr5:156822607-157002783	none	Skin Not Sun Exposed Suprapubic	27	0	6	0
ADAM19	ENSG00000135074	1.79635e-06	-0.00975293	0.0020421	0.000382301	chr5:156822607-157002783	none	Stomach	19	0	6	0
IP6K3	ENSG00000161896	1.41773e-06	0.0192617	0.0039934	0.000306757	chr6:33689444-33714762	none	Cells Transformed fibroblasts	22	0	1	4
PPP2R5D	ENSG00000112640	4.49e-06	-0.00973626	0.00212209	0.000874568	chr6:42952237-42979831	9	Lung	28	1	1	0
PPP2R5D	ENSG00000112640	3.27154e-06	-0.015478	0.0033259	0.000665065	chr6:42952237-42979831	9	Stomach	43	2	2	5
ZKSCAN1	ENSG00000106261	4.84459e-06	-0.00651117	0.00142409	0.000930654	chr7:99613204-99639312	11	Artery Aorta	16	0	0	0
STAG3	ENSG00000066923	2.77318e-06	-0.00716693	0.00152887	0.000571433	chr7:99775186-99818169	11	Adipose Subcutaneous	2	0	2	0
PMS2P1	ENSG00000078319	1.29956e-08	-0.00776081	0.00136453	4.32875e-06	chr7:99927805-99939531	11	Artery Aorta	9	7	8	1
PMS2P1	ENSG00000078319	1.02995e-06	-0.00765832	0.00156717	0.000229415	chr7:99927805-99939531	11	Artery Tibial	8	2	2	0
PMS2P1	ENSG00000078319	3.32186e-08	-0.0174236	0.00315367	9.98406e-06	chr7:99927805-99939531	11	Cells Transformed fibroblasts	26	19	19	0
PMS2P1	ENSG00000078319	1.51475e-09	-0.0110972	0.00183592	6.13797e-07	chr7:99927805-99939531	11	Colon Transverse	11	8	8	0
PMS2P1	ENSG00000078319	1.35654e-08	-0.0136768	0.0024078	4.44514e-06	chr7:99927805-99939531	11	Esophagus Gastroesophageal Junction	17	2	3	1
PMS2P1	ENSG00000078319	9.3216e-08	-0.0153568	0.00287546	2.57566e-05	chr7:99927805-99939531	11	Esophagus Mucosa	19	14	14	0
PMS2P1	ENSG00000078319	5.20702e-06	-0.0110495	0.00242472	0.000992922	chr7:99927805-99939531	11	Lung	31	7	7	1
PMS2P1	ENSG00000078319	8.0533e-09	-0.0106515	0.00184639	2.87788e-06	chr7:99927805-99939531	11	Nerve Tibial	10	8	8	0
PMS2P1	ENSG00000078319	2.73629e-06	-0.0136134	0.00290235	0.000565113	chr7:99927805-99939531	11	Pancreas	29	8	8	0
PMS2P1	ENSG00000078319	6.30633e-08	-0.0077081	0.00142449	1.78044e-05	chr7:99927805-99939531	11	Skin Sun Exposed Lower leg	21	9	9	0
PMS2P1	ENSG00000078319	2.8017e-06	-0.0105329	0.00224791	0.000576001	chr7:99927805-99939531	11	Stomach	28	17	17	0
PMS2P1	ENSG00000078319	3.90648e-09	-0.0278891	0.00473525	1.49298e-06	chr7:99927805-99939531	11	Testis	41	5	7	0
PMS2P1	ENSG00000078319	4.64568e-08	-0.0132044	0.0024159	1.34937e-05	chr7:99927805-99939531	11	Thyroid	17	10	12	0
PMS2P1	ENSG00000078319	8.64217e-09	-0.00958397	0.00166478	3.05227e-06	chr7:99927805-99939531	11	Whole Blood	10	10	10	0
STAG3L5P	ENSG00000242294	1.44012e-08	0.044457	0.00784082	4.67682e-06	chr7:99934035-99947781	11	Adipose Subcutaneous	12	11	11	0
STAG3L5P	ENSG00000242294	1.16687e-08	0.0393384	0.00689432	3.93735e-06	chr7:99934035-99947781	11	Adipose Visceral Omentum	24	21	21	0
STAG3L5P	ENSG00000242294	8.80856e-09	0.0344186	0.00598203	3.09298e-06	chr7:99934035-99947781	11	Adrenal Gland	22	21	21	0
STAG3L5P	ENSG00000242294	6.71537e-09	0.0420427	0.00724951	2.44305e-06	chr7:99934035-99947781	11	Artery Aorta	24	16	17	1
STAG3L5P	ENSG00000242294	2.69512e-08	0.0455852	0.00819658	8.16797e-06	chr7:99934035-99947781	11	Artery Tibial	23	10	10	0
STAG3L5P	ENSG00000242294	1.10351e-08	0.0432301	0.00756376	3.76555e-06	chr7:99934035-99947781	11	Brain Cerebellum	19	14	15	0
STAG3L5P	ENSG00000242294	1.29344e-08	0.0354739	0.00623625	4.31628e-06	chr7:99934035-99947781	11	Breast Mammary Tissue	17	11	12	0
STAG3L5P	ENSG00000242294	3.52285e-09	0.036029	0.00609964	1.36359e-06	chr7:99934035-99947781	11	Cells Transformed fibroblasts	23	8	9	0
STAG3L5P	ENSG00000242294	5.82727e-09	0.0409344	0.00702959	2.15889e-06	chr7:99934035-99947781	11	Colon Sigmoid	35	15	15	0
STAG3L5P	ENSG00000242294	1.39212e-08	0.0435586	0.0076745	4.53718e-06	chr7:99934035-99947781	11	Colon Transverse	28	15	16	1
STAG3L5P	ENSG00000242294	2.03184e-08	0.0410466	0.00731587	6.2944e-06	chr7:99934035-99947781	11	Esophagus Gastroesophageal Junction	39	11	11	1
STAG3L5P	ENSG00000242294	2.23926e-07	0.0407202	0.00786201	5.78916e-05	chr7:99934035-99947781	11	Esophagus Mucosa	38	8	10	0
STAG3L5P	ENSG00000242294	1.12171e-08	0.045355	0.0079394	3.80618e-06	chr7:99934035-99947781	11	Esophagus Muscularis	30	12	13	0
STAG3L5P	ENSG00000242294	1.83276e-08	0.0418386	0.0074334	5.77625e-06	chr7:99934035-99947781	11	Heart Atrial Appendage	20	13	13	0
STAG3L5P	ENSG00000242294	1.02698e-08	0.0399266	0.00697086	3.53764e-06	chr7:99934035-99947781	11	Heart Left Ventricle	21	13	13	0
STAG3L5P	ENSG00000242294	9.62859e-09	0.0219554	0.00382592	3.34854e-06	chr7:99934035-99947781	11	Liver	14	13	14	0
STAG3L5P	ENSG00000242294	2.74601e-08	0.0430333	0.00774229	8.30832e-06	chr7:99934035-99947781	11	Lung	51	11	11	1
STAG3L5P	ENSG00000242294	1.79493e-08	0.0360322	0.00639771	5.69659e-06	chr7:99934035-99947781	11	Muscle Skeletal	16	14	14	0
STAG3L5P	ENSG00000242294	5.31093e-09	0.0448373	0.00767939	1.98789e-06	chr7:99934035-99947781	11	Nerve Tibial	37	18	19	1
STAG3L5P	ENSG00000242294	8.63789e-09	0.0414067	0.00719244	3.05227e-06	chr7:99934035-99947781	11	Pancreas	20	14	14	0
STAG3L5P	ENSG00000242294	1.61703e-08	0.0354949	0.00628224	5.18638e-06	chr7:99934035-99947781	11	Pituitary	16	14	14	0
STAG3L5P	ENSG00000242294	1.92336e-08	0.0388676	0.00691579	6.01999e-06	chr7:99934035-99947781	11	Skin Not Sun Exposed Suprapubic	13	12	12	0
STAG3L5P	ENSG00000242294	2.03815e-08	0.0434018	0.00773638	6.30319e-06	chr7:99934035-99947781	11	Skin Sun Exposed Lower leg	46	14	15	0
STAG3L5P	ENSG00000242294	1.61918e-09	0.043762	0.00725293	6.53197e-07	chr7:99934035-99947781	11	Stomach	27	17	17	0
STAG3L5P	ENSG00000242294	1.95163e-08	0.026531	0.00472285	6.07704e-06	chr7:99934035-99947781	11	Testis	16	10	10	0
STAG3L5P	ENSG00000242294	1.71727e-08	0.0432848	0.00767504	5.48849e-06	chr7:99934035-99947781	11	Thyroid	22	17	18	0
STAG3L5P	ENSG00000242294	2.86444e-07	0.0223979	0.00436334	7.19225e-05	chr7:99934035-99947781	11	Whole Blood	40	17	17	0
PILRB	ENSG00000121716	9.33436e-09	0.0498088	0.00867166	3.25244e-06	chr7:99949799-99965356	11	Adipose Subcutaneous	18	11	11	0
PILRB	ENSG00000121716	1.33399e-08	0.0426226	0.00749993	4.39505e-06	chr7:99949799-99965356	11	Adipose Visceral Omentum	22	17	17	0
PILRB	ENSG00000121716	1.73048e-08	0.0398829	0.0070735	5.51131e-06	chr7:99949799-99965356	11	Adrenal Gland	43	21	21	1
PILRB	ENSG00000121716	1.04607e-08	0.0427908	0.007475	3.59658e-06	chr7:99949799-99965356	11	Artery Aorta	33	21	22	0
PILRB	ENSG00000121716	2.14019e-08	0.0459773	0.00820787	6.5778e-06	chr7:99949799-99965356	11	Artery Tibial	24	13	13	0
PILRB	ENSG00000121716	1.37841e-08	0.0456791	0.00804571	4.50867e-06	chr7:99949799-99965356	11	Brain Cerebellum	17	15	15	0
PILRB	ENSG00000121716	1.93353e-08	0.0384104	0.00683556	6.03719e-06	chr7:99949799-99965356	11	Breast Mammary Tissue	32	11	12	0
PILRB	ENSG00000121716	5.22925e-09	0.0373905	0.00640114	1.96136e-06	chr7:99949799-99965356	11	Cells Transformed fibroblasts	26	19	19	0
PILRB	ENSG00000121716	3.82647e-09	0.0388689	0.00659568	1.46549e-06	chr7:99949799-99965356	11	Colon Sigmoid	28	19	20	0
PILRB	ENSG00000121716	7.57192e-09	0.0426989	0.00738837	2.72193e-06	chr7:99949799-99965356	11	Colon Transverse	26	24	25	0
PILRB	ENSG00000121716	1.1309e-08	0.0412363	0.00722019	3.8302e-06	chr7:99949799-99965356	11	Esophagus Gastroesophageal Junction	23	20	20	0
PILRB	ENSG00000121716	6.13692e-08	0.0444205	0.00820174	1.74074e-05	chr7:99949799-99965356	11	Esophagus Mucosa	39	14	16	0
PILRB	ENSG00000121716	1.01066e-08	0.0429239	0.0074906	3.4947e-06	chr7:99949799-99965356	11	Esophagus Muscularis	14	11	12	0
PILRB	ENSG00000121716	2.69481e-08	0.0468252	0.00841952	8.16797e-06	chr7:99949799-99965356	11	Heart Atrial Appendage	62	11	11	0
PILRB	ENSG00000121716	1.10783e-08	0.0424098	0.00742109	3.77318e-06	chr7:99949799-99965356	11	Heart Left Ventricle	17	14	14	0
PILRB	ENSG00000121716	7.81165e-09	0.0322259	0.00558127	2.80069e-06	chr7:99949799-99965356	11	Liver	18	15	15	0
PILRB	ENSG00000121716	9.28243e-09	0.0456272	0.00794236	3.24057e-06	chr7:99949799-99965356	11	Lung	30	8	9	1
PILRB	ENSG00000121716	1.21342e-08	0.0393545	0.00690521	4.07926e-06	chr7:99949799-99965356	11	Muscle Skeletal	18	11	11	0
PILRB	ENSG00000121716	1.32278e-08	0.0431066	0.00758318	4.38327e-06	chr7:99949799-99965356	11	Nerve Tibial	19	13	14	1
PILRB	ENSG00000121716	6.35599e-09	0.0441242	0.00759634	2.34045e-06	chr7:99949799-99965356	11	Pancreas	22	14	15	0
PILRB	ENSG00000121716	1.6394e-08	0.0393111	0.00696058	5.24884e-06	chr7:99949799-99965356	11	Pituitary	16	14	14	0
PILRB	ENSG00000121716	1.93551e-08	0.0423707	0.00754058	6.03719e-06	chr7:99949799-99965356	11	Skin Not Sun Exposed Suprapubic	10	8	8	0
PILRB	ENSG00000121716	8.88901e-09	0.0454196	0.00789614	3.1152e-06	chr7:99949799-99965356	11	Skin Sun Exposed Lower leg	34	19	20	0
PILRB	ENSG00000121716	3.34837e-09	0.0439671	0.00743301	1.3044e-06	chr7:99949799-99965356	11	Stomach	23	19	19	0
PILRB	ENSG00000121716	1.43033e-07	0.0312823	0.00594446	3.81848e-05	chr7:99949799-99965356	11	Testis	34	11	11	0
PILRB	ENSG00000121716	1.35028e-08	0.0450981	0.00793844	4.43264e-06	chr7:99949799-99965356	11	Thyroid	24	16	17	0
PILRB	ENSG00000121716	7.83498e-10	0.037879	0.00615917	3.28483e-07	chr7:99949799-99965356	11	Whole Blood	37	16	16	3
PILRA	ENSG00000085514	1.32317e-08	0.0403105	0.00709135	4.38327e-06	chr7:99971068-99997719	11	Adipose Subcutaneous	26	15	15	0
PILRA	ENSG00000085514	3.69774e-07	0.0308632	0.00606957	8.97424e-05	chr7:99971068-99997719	11	Adipose Visceral Omentum	27	13	13	0
PILRA	ENSG00000085514	1.39153e-08	0.0322809	0.00568744	4.53718e-06	chr7:99971068-99997719	11	Adrenal Gland	15	15	15	0
PILRA	ENSG00000085514	8.15571e-09	0.0378137	0.00655727	2.90305e-06	chr7:99971068-99997719	11	Artery Aorta	47	14	15	0
PILRA	ENSG00000085514	7.04214e-09	0.0341813	0.00590207	2.5517e-06	chr7:99971068-99997719	11	Artery Tibial	13	11	11	0
PILRA	ENSG00000085514	1.3282e-08	0.0477371	0.00839879	4.38392e-06	chr7:99971068-99997719	11	Brain Cerebellum	28	15	15	1
PILRA	ENSG00000085514	1.84323e-08	0.0358255	0.00636618	5.79919e-06	chr7:99971068-99997719	11	Breast Mammary Tissue	13	11	11	0
PILRA	ENSG00000085514	3.94497e-09	0.0350267	0.00594878	1.50384e-06	chr7:99971068-99997719	11	Cells Transformed fibroblasts	34	10	10	0
PILRA	ENSG00000085514	1.59926e-08	0.0391299	0.00692326	5.13846e-06	chr7:99971068-99997719	11	Colon Sigmoid	18	15	15	0
PILRA	ENSG00000085514	1.32781e-08	0.0409212	0.00719956	4.38392e-06	chr7:99971068-99997719	11	Colon Transverse	12	12	12	0
PILRA	ENSG00000085514	1.58287e-08	0.0352563	0.00623596	5.09483e-06	chr7:99971068-99997719	11	Esophagus Gastroesophageal Junction	13	13	13	0
PILRA	ENSG00000085514	2.39861e-08	0.0416185	0.00745609	7.3429e-06	chr7:99971068-99997719	11	Esophagus Mucosa	41	13	13	0
PILRA	ENSG00000085514	2.14144e-08	0.0439777	0.00785103	6.5778e-06	chr7:99971068-99997719	11	Esophagus Muscularis	25	17	17	0
PILRA	ENSG00000085514	1.14189e-08	0.0387881	0.00679347	3.86021e-06	chr7:99971068-99997719	11	Heart Atrial Appendage	23	14	14	0
PILRA	ENSG00000085514	1.20594e-08	0.0386632	0.00678265	4.06162e-06	chr7:99971068-99997719	11	Heart Left Ventricle	21	15	15	0
PILRA	ENSG00000085514	6.58816e-09	0.0333426	0.00574616	2.40752e-06	chr7:99971068-99997719	11	Liver	41	37	39	0
PILRA	ENSG00000085514	7.82185e-09	0.0145202	0.00251488	2.80069e-06	chr7:99971068-99997719	11	Lung	14	11	11	0
PILRA	ENSG00000085514	2.01572e-08	0.0428429	0.00763416	6.25513e-06	chr7:99971068-99997719	11	Muscle Skeletal	20	12	12	1
PILRA	ENSG00000085514	1.52414e-08	0.0361702	0.00639025	4.92325e-06	chr7:99971068-99997719	11	Nerve Tibial	13	13	13	0
PILRA	ENSG00000085514	7.10704e-09	0.0405463	0.00700298	2.57009e-06	chr7:99971068-99997719	11	Pancreas	19	17	17	0
PILRA	ENSG00000085514	1.3988e-08	0.0386743	0.00681493	4.55077e-06	chr7:99971068-99997719	11	Pituitary	20	14	14	0
PILRA	ENSG00000085514	5.95495e-09	0.0439828	0.0075578	2.20171e-06	chr7:99971068-99997719	11	Skin Not Sun Exposed Suprapubic	30	19	19	0
PILRA	ENSG00000085514	8.44758e-09	0.0426663	0.0074064	2.9952e-06	chr7:99971068-99997719	11	Skin Sun Exposed Lower leg	21	12	12	0
PILRA	ENSG00000085514	9.92525e-09	0.0416298	0.00726086	3.4451e-06	chr7:99971068-99997719	11	Stomach	22	10	10	0
PILRA	ENSG00000085514	1.85127e-08	0.0404885	0.00719576	5.8144e-06	chr7:99971068-99997719	11	Testis	18	17	17	0
PILRA	ENSG00000085514	1.07589e-08	0.0434866	0.0076029	3.68516e-06	chr7:99971068-99997719	11	Thyroid	38	28	29	0
ZCWPW1	ENSG00000078487	1.45438e-06	0.0108938	0.00226094	0.000314313	chr7:99998476-100026415	11	Adipose Subcutaneous	9	5	5	0
ZCWPW1	ENSG00000078487	3.4603e-07	0.0213987	0.00419789	8.45449e-05	chr7:99998476-100026415	11	Nerve Tibial	40	23	23	0
ZCWPW1	ENSG00000078487	5.96023e-08	0.0146667	0.00270542	1.69592e-05	chr7:99998476-100026415	11	Pituitary	26	15	17	0
TSC22D4	ENSG00000166925	3.92962e-08	0.00654988	0.00119191	1.15806e-05	chr7:100060982-100076902	11	Artery Aorta	17	16	16	0
TSC22D4	ENSG00000166925	4.89437e-07	0.00503104	0.00099993	0.000116144	chr7:100060982-100076902	11	Artery Tibial	8	4	4	0
TSC22D4	ENSG00000166925	9.03496e-09	0.00690348	0.00120074	3.16025e-06	chr7:100060982-100076902	11	Breast Mammary Tissue	9	7	7	0
TSC22D4	ENSG00000166925	1.85617e-08	0.0215791	0.00383543	5.81972e-06	chr7:100060982-100076902	11	Heart Left Ventricle	29	25	25	0
TSC22D4	ENSG00000166925	1.30812e-07	0.0184505	0.00349519	3.51289e-05	chr7:100060982-100076902	11	Lung	32	15	15	0
TSC22D4	ENSG00000166925	7.29521e-10	0.0171616	0.00278536	3.07987e-07	chr7:100060982-100076902	11	Muscle Skeletal	26	24	24	0
TSC22D4	ENSG00000166925	2.33564e-06	0.010848	0.00229695	0.000487919	chr7:100060982-100076902	11	Nerve Tibial	28	5	5	0
TSC22D4	ENSG00000166925	1.64907e-09	0.0229663	0.0038082	6.63783e-07	chr7:100060982-100076902	11	Thyroid	75	10	10	0
NYAP1	ENSG00000166924	1.46641e-09	-0.00953969	0.00157688	5.96876e-07	chr7:100081550-100092422	11	Nerve Tibial	17	10	11	0
NYAP1	ENSG00000166924	3.29023e-09	-0.0179782	0.00303788	1.28727e-06	chr7:100081550-100092422	11	Skin Not Sun Exposed Suprapubic	23	10	13	0
NYAP1	ENSG00000166924	7.32876e-09	-0.0224517	0.00388122	2.63975e-06	chr7:100081550-100092422	11	Skin Sun Exposed Lower leg	20	13	13	0
RP11.325F22.5	ENSG00000225329	2.35934e-06	0.0126876	0.00268763	0.000491741	chr7:104558007-104567077	10	Adipose Subcutaneous	24	0	3	0
RP11.325F22.2	ENSG00000237513	1.62249e-06	0.00317354	0.000661654	0.000346926	chr7:104581510-104602781	10	Adipose Visceral Omentum	6	0	2	0
TNFRSF10A	ENSG00000104689	1.80092e-08	-0.0242852	0.00431239	5.70562e-06	chr8:23048189-23082639	12	Adipose Subcutaneous	50	2	3	3
TNFRSF10A	ENSG00000104689	1.22714e-07	-0.022185	0.00419334	3.32492e-05	chr8:23048189-23082639	12	Adipose Visceral Omentum	10	2	2	0
TNFRSF10A	ENSG00000104689	2.46319e-06	-0.0258763	0.00549161	0.000512795	chr8:23048189-23082639	12	Adrenal Gland	32	2	2	0
TNFRSF10A	ENSG00000104689	2.71043e-07	-0.0288344	0.00560589	6.84341e-05	chr8:23048189-23082639	12	Artery Aorta	53	2	4	0
TNFRSF10A	ENSG00000104689	2.6506e-10	-0.0232945	0.00368592	1.15947e-07	chr8:23048189-23082639	12	Artery Tibial	34	2	8	1
TNFRSF10A	ENSG00000104689	9.80924e-08	-0.0295769	0.00554768	2.70217e-05	chr8:23048189-23082639	12	Cells Transformed fibroblasts	31	2	3	0
TNFRSF10A	ENSG00000104689	1.02473e-08	-0.0143735	0.00250934	3.53662e-06	chr8:23048189-23082639	12	Colon Sigmoid	5	2	2	0
TNFRSF10A	ENSG00000104689	9.19296e-07	-0.018867	0.00384327	0.000206286	chr8:23048189-23082639	12	Esophagus Muscularis	24	2	2	0
TNFRSF10A	ENSG00000104689	1.20366e-06	-0.0168219	0.00346421	0.000263738	chr8:23048189-23082639	12	Heart Atrial Appendage	15	2	2	0
TNFRSF10A	ENSG00000104689	4.16926e-09	-0.00800125	0.00136101	1.57681e-06	chr8:23048189-23082639	12	Heart Left Ventricle	2	2	2	0
TNFRSF10A	ENSG00000104689	1.09963e-08	-0.0183414	0.00320877	3.75938e-06	chr8:23048189-23082639	12	Lung	10	2	2	0
TNFRSF10A	ENSG00000104689	1.14793e-07	-0.00825011	0.00155582	3.129e-05	chr8:23048189-23082639	12	Muscle Skeletal	15	2	2	0
TNFRSF10A	ENSG00000104689	5.52154e-09	-0.0104518	0.0017921	2.05538e-06	chr8:23048189-23082639	12	Nerve Tibial	9	2	2	1
TNFRSF10A	ENSG00000104689	8.67864e-09	-0.00541683	0.000941046	3.05919e-06	chr8:23048189-23082639	12	Stomach	3	2	2	0
TRPM3	ENSG00000083067	4.2922e-09	0.0224329	0.00381897	1.61994e-06	chr9:73143979-74061751	14	Testis	45	0	3	1
RORB	ENSG00000198963	4.09639e-08	-0.0104604	0.00190608	1.20136e-05	chr9:77112281-77308093	13	Cells Transformed fibroblasts	16	1	2	0
TGFBR1	ENSG00000106799	1.06378e-06	0.00945378	0.00193711	0.000235793	chr9:101866320-101916474	15	Whole Blood	12	7	9	0
ZFP37	ENSG00000136866	1.05023e-06	-0.0166187	0.00340345	0.000233645	chr9:115800660-115819039	none	Adipose Subcutaneous	53	0	0	1
FGFR2	ENSG00000066468	1.56139e-21	-0.0213376	0.00223729	1.49183e-18	chr10:123237848-123357972	18	Skin Not Sun Exposed Suprapubic	28	2	2	1
ATE1	ENSG00000107669	5.8281e-13	0.0177035	0.00245633	3.28575e-10	chr10:123499939-123688316	18	Adipose Visceral Omentum	42	1	4	2
ATE1	ENSG00000107669	1.60679e-28	0.029932	0.00269948	1.88187e-25	chr10:123499939-123688316	18	Stomach	27	16	16	0
TACC2	ENSG00000138162	5.28941e-20	-0.0341006	0.00372126	4.75356e-17	chr10:123748709-124014060	18	Breast Mammary Tissue	36	5	7	0
BTBD16	ENSG00000138152	3.68212e-13	0.0328081	0.004513	2.10864e-10	chr10:124030821-124097677	18	Adipose Visceral Omentum	33	15	17	1
BTBD16	ENSG00000138152	5.40475e-11	0.0528055	0.0080478	2.54186e-08	chr10:124030821-124097677	18	Artery Aorta	68	22	22	1
BTBD16	ENSG00000138152	1.84446e-09	0.0412473	0.00686013	7.35904e-07	chr10:124030821-124097677	18	Artery Tibial	20	11	12	1
BTBD16	ENSG00000138152	1.50906e-22	-0.0599544	0.00613195	1.53044e-19	chr10:124030821-124097677	18	Brain Cerebellum	99	16	18	3
BTBD16	ENSG00000138152	2.8118e-09	0.0424723	0.00714561	1.10485e-06	chr10:124030821-124097677	18	Breast Mammary Tissue	84	22	22	1
BTBD16	ENSG00000138152	3.83265e-10	0.0445675	0.0071165	1.65265e-07	chr10:124030821-124097677	18	Colon Sigmoid	18	14	15	0
BTBD16	ENSG00000138152	4.41486e-08	0.0343046	0.00626608	1.28645e-05	chr10:124030821-124097677	18	Colon Transverse	36	17	17	1
BTBD16	ENSG00000138152	5.52521e-09	0.0293263	0.00502847	2.05538e-06	chr10:124030821-124097677	18	Esophagus Mucosa	20	9	10	0
BTBD16	ENSG00000138152	8.03485e-08	0.0184041	0.00342878	2.2303e-05	chr10:124030821-124097677	18	Heart Left Ventricle	26	21	24	0
BTBD16	ENSG00000138152	3.77973e-06	0.0304619	0.00658792	0.000756514	chr10:124030821-124097677	18	Lung	20	14	14	0
BTBD16	ENSG00000138152	1.19874e-36	-0.0105653	0.000834559	1.71349e-33	chr10:124030821-124097677	18	Skin Not Sun Exposed Suprapubic	7	6	6	0
BTBD16	ENSG00000138152	5.82695e-37	-0.0347798	0.00273501	8.39525e-34	chr10:124030821-124097677	18	Skin Sun Exposed Lower leg	29	8	9	0
BTBD16	ENSG00000138152	9.42453e-21	0.0187622	0.00200698	8.68473e-18	chr10:124030821-124097677	18	Testis	17	7	7	1
BTBD16	ENSG00000138152	3.53444e-06	0.0367	0.00791321	0.000713714	chr10:124030821-124097677	18	Thyroid	40	14	17	2
PLEKHA1	ENSG00000107679	1.1928e-163	-0.0422244	0.00154026	5.03572e-160	chr10:124134212-124191867	18	Adipose Subcutaneous	17	6	6	2
PLEKHA1	ENSG00000107679	8.04828e-89	-0.067616	0.00337393	2.18067e-85	chr10:124134212-124191867	18	Adipose Visceral Omentum	81	25	26	4
PLEKHA1	ENSG00000107679	1.87753e-86	-0.0463679	0.00234605	4.93971e-83	chr10:124134212-124191867	18	Artery Aorta	30	20	20	0
PLEKHA1	ENSG00000107679	6.20274e-231	-0.0746084	0.00228148	4.33085e-227	chr10:124134212-124191867	18	Artery Tibial	45	35	35	1
PLEKHA1	ENSG00000107679	3.84736e-184	-0.127893	0.00439187	1.94009e-180	chr10:124134212-124191867	18	Brain Cerebellum	53	33	34	1
PLEKHA1	ENSG00000107679	1.06401e-174	-0.0470891	0.00166121	4.95271e-171	chr10:124134212-124191867	18	Breast Mammary Tissue	36	5	5	1
PLEKHA1	ENSG00000107679	1.72359e-25	-0.0417964	0.00400229	1.93144e-22	chr10:124134212-124191867	18	Colon Sigmoid	49	13	17	0
PLEKHA1	ENSG00000107679	6.78873e-44	-0.0247784	0.00178068	1.08105e-40	chr10:124134212-124191867	18	Esophagus Mucosa	20	15	15	1
PLEKHA1	ENSG00000107679	1.54216e-23	0.0148223	0.00148129	1.63718e-20	chr10:124134212-124191867	18	Esophagus Muscularis	21	16	17	0
PLEKHA1	ENSG00000107679	2.94067e-43	-0.0163188	0.00118172	4.56271e-40	chr10:124134212-124191867	18	Heart Atrial Appendage	13	3	3	0
PLEKHA1	ENSG00000107679	1.33467e-192	-0.0609796	0.00204643	7.5716e-189	chr10:124134212-124191867	18	Lung	15	6	6	2
PLEKHA1	ENSG00000107679	5.92796e-160	-0.0370655	0.00136798	2.39142e-156	chr10:124134212-124191867	18	Muscle Skeletal	15	15	15	0
PLEKHA1	ENSG00000107679	2.84486e-221	-0.114031	0.00356421	1.84444e-217	chr10:124134212-124191867	18	Nerve Tibial	53	34	34	1
PLEKHA1	ENSG00000107679	4.40085e-21	-0.0278274	0.00295129	4.1181e-18	chr10:124134212-124191867	18	Pancreas	39	13	14	2
PLEKHA1	ENSG00000107679	1.09575e-104	-0.0651601	0.00298824	3.42963e-101	chr10:124134212-124191867	18	Skin Not Sun Exposed Suprapubic	30	25	26	1
PLEKHA1	ENSG00000107679	2.82739e-57	-0.0287627	0.00179982	5.70303e-54	chr10:124134212-124191867	18	Skin Sun Exposed Lower leg	12	11	12	0
PLEKHA1	ENSG00000107679	3.6831e-84	-0.0643821	0.00330285	9.15912e-81	chr10:124134212-124191867	18	Thyroid	33	23	23	1
PLEKHA1	ENSG00000107679	3.13245e-103	-0.0523292	0.00241712	9.63817e-100	chr10:124134212-124191867	18	Whole Blood	24	22	22	0
ARMS2	ENSG00000254636	6.32871e-52	-0.0344768	0.00227002	1.12636e-48	chr10:124214169-124216868	18	Adipose Subcutaneous	30	14	15	1
ARMS2	ENSG00000254636	1.22571e-170	-0.0330762	0.001181	5.56278e-167	chr10:124214169-124216868	18	Adipose Visceral Omentum	13	5	5	1
ARMS2	ENSG00000254636	2.77639e-136	-0.111872	0.00448171	9.6926e-133	chr10:124214169-124216868	18	Artery Aorta	82	20	28	7
ARMS2	ENSG00000254636	5.26493e-163	-0.0839901	0.00306999	2.17221e-159	chr10:124214169-124216868	18	Artery Tibial	16	14	14	0
ARMS2	ENSG00000254636	2.80559e-157	-0.114863	0.00427604	1.08365e-153	chr10:124214169-124216868	18	Colon Sigmoid	23	19	20	1
ARMS2	ENSG00000254636	6.81451e-165	-0.0522475	0.00189852	2.94542e-161	chr10:124214169-124216868	18	Colon Transverse	15	15	15	0
ARMS2	ENSG00000254636	6.0598e-200	-0.141846	0.0046699	3.6669e-196	chr10:124214169-124216868	18	Esophagus Gastroesophageal Junction	22	21	21	1
ARMS2	ENSG00000254636	5.43407e-73	-0.0231927	0.00128033	1.21788e-69	chr10:124214169-124216868	18	Esophagus Mucosa	10	10	10	0
ARMS2	ENSG00000254636	3.41588e-152	-0.120633	0.00456704	1.24021e-148	chr10:124214169-124216868	18	Esophagus Muscularis	23	17	17	0
ARMS2	ENSG00000254636	4.36918e-59	-0.0292575	0.0018015	9.11681e-56	chr10:124214169-124216868	18	Nerve Tibial	18	11	11	0
ARMS2	ENSG00000254636	1.30125e-54	-0.0799687	0.00512914	2.4353e-51	chr10:124214169-124216868	18	Pituitary	15	6	6	0
ARMS2	ENSG00000254636	3.60991e-77	-0.0606327	0.00325251	8.1916e-74	chr10:124214169-124216868	18	Skin Not Sun Exposed Suprapubic	18	7	7	0
ARMS2	ENSG00000254636	2.80897e-196	-0.102041	0.00339141	1.64493e-192	chr10:124214169-124216868	18	Skin Sun Exposed Lower leg	21	12	12	0
ARMS2	ENSG00000254636	0	-0.380319	0.00619978	0	chr10:124214169-124216868	18	Testis	36	21	22	1
HTRA1	ENSG00000166033	3.23379e-21	-0.0298076	0.00315049	3.07356e-18	chr10:124221041-124274424	18	Esophagus Gastroesophageal Junction	38	6	6	3
HTRA1	ENSG00000166033	3.74735e-14	-0.0165666	0.00218765	2.29824e-11	chr10:124221041-124274424	18	Esophagus Mucosa	27	7	7	0
HTRA1	ENSG00000166033	3.10746e-16	0.0148486	0.00181674	2.30251e-13	chr10:124221041-124274424	18	Heart Atrial Appendage	17	7	7	0
HTRA1	ENSG00000166033	5.31389e-207	0.0546071	0.00176614	3.32642e-203	chr10:124221041-124274424	18	Pituitary	2	2	2	0
HTRA1	ENSG00000166033	1.14275e-11	0.00975162	0.00143625	5.82727e-09	chr10:124221041-124274424	18	Skin Sun Exposed Lower leg	21	4	7	2
HTRA1	ENSG00000166033	0	0.173757	0.00284012	0	chr10:124221041-124274424	18	Testis	16	6	7	1
HTRA1	ENSG00000166033	3.35562e-08	0.0101871	0.00184446	1.00689e-05	chr10:124221041-124274424	18	Thyroid	25	5	6	0
DMBT1	ENSG00000187908	5.2482e-10	-0.0170522	0.00274446	2.24702e-07	chr10:124320181-124403252	18	Colon Transverse	26	23	23	1
DMBT1	ENSG00000187908	1.16215e-13	-0.0145638	0.00196169	6.91711e-11	chr10:124320181-124403252	18	Skin Not Sun Exposed Suprapubic	9	3	4	0
DMBT1	ENSG00000187908	1.92733e-16	-0.0286208	0.00347731	1.46993e-13	chr10:124320181-124403252	18	Skin Sun Exposed Lower leg	29	21	22	0
RP11.318C4.2	ENSG00000176584	3.93683e-08	-0.00842174	0.00153264	1.15831e-05	chr10:124516210-124558696	18	Skin Not Sun Exposed Suprapubic	14	2	2	0
RP11.318C4.2	ENSG00000176584	6.37032e-13	-0.0126845	0.00176293	3.58031e-10	chr10:124516210-124558696	18	Skin Sun Exposed Lower leg	26	3	8	1
RP11.107C16.2	ENSG00000272135	4.25054e-20	-0.0158629	0.0017266	3.85813e-17	chr10:124578332-124585965	18	Skin Sun Exposed Lower leg	26	5	7	0
RP11.564D11.3	ENSG00000255624	1.15051e-06	0.0121794	0.00250354	0.000253471	chr10:124639246-124658230	18	Brain Cerebellum	26	5	5	0
IKZF5	ENSG00000095574	1.71291e-57	-0.0313388	0.00195717	3.49388e-54	chr10:124750322-124768333	18	Stomach	16	8	10	0
ACADSB	ENSG00000196177	2.73761e-07	-0.0142251	0.00276661	6.90242e-05	chr10:124768495-124817827	18	Adipose Subcutaneous	47	2	4	2
RP11.777F6.3	ENSG00000270510	1.88661e-07	0.00686043	0.00131646	4.94925e-05	chr11:87034801-87035401	none	Testis	5	0	2	0
CEP57	ENSG00000166037	5.05002e-06	-0.0213248	0.00467296	0.000968068	chr11:95523129-95565857	none	Adipose Subcutaneous	50	0	0	0
CEP57	ENSG00000166037	2.72209e-06	-0.013962	0.00297599	0.000562822	chr11:95523129-95565857	none	Adipose Visceral Omentum	45	0	0	0
CEP57	ENSG00000166037	3.98102e-06	-0.0246773	0.00534936	0.000789835	chr11:95523129-95565857	none	Skin Not Sun Exposed Suprapubic	48	0	0	0
AP001877.1	ENSG00000256885	2.87668e-06	-0.0186423	0.00398321	0.000588749	chr11:95556681-95557336	none	Adipose Visceral Omentum	23	0	0	0
AP001877.1	ENSG00000256885	9.72122e-07	-0.00743158	0.00151723	0.000217334	chr11:95556681-95557336	none	Adrenal Gland	11	0	0	0
AP001877.1	ENSG00000256885	4.00902e-06	-0.0172749	0.00374591	0.000794521	chr11:95556681-95557336	none	Artery Aorta	97	0	0	0
AP001877.1	ENSG00000256885	2.57864e-07	-0.0222123	0.0043106	6.56544e-05	chr11:95556681-95557336	none	Colon Transverse	35	0	0	0
AP001877.1	ENSG00000256885	1.33947e-06	-0.015852	0.00327881	0.000290251	chr11:95556681-95557336	none	Esophagus Mucosa	59	0	0	0
AP001877.1	ENSG00000256885	3.89331e-06	-0.0225477	0.00488281	0.000775825	chr11:95556681-95557336	none	Nerve Tibial	50	0	0	0
AP001877.1	ENSG00000256885	4.82257e-06	-0.00891339	0.00194909	0.000927404	chr11:95556681-95557336	none	Pancreas	43	0	0	0
AP001877.1	ENSG00000256885	4.85846e-06	-0.0165134	0.00361221	0.000932332	chr11:95556681-95557336	none	Pituitary	22	0	0	0
BLOC1S1	ENSG00000135441	4.30263e-08	0.0061623	0.00112467	1.25778e-05	chr12:56109828-56113871	19	Muscle Skeletal	5	1	2	0
RDH5	ENSG00000135437	1.15708e-06	-0.0138949	0.00285683	0.000254608	chr12:56114151-56118489	19	Adipose Subcutaneous	13	1	1	0
RDH5	ENSG00000135437	3.71918e-06	-0.0207368	0.00448145	0.000746039	chr12:56114151-56118489	19	Adrenal Gland	33	1	1	0
RDH5	ENSG00000135437	4.73434e-07	-0.00886231	0.00175918	0.000112494	chr12:56114151-56118489	19	Artery Aorta	4	1	1	0
RDH5	ENSG00000135437	5.89728e-08	-0.0173176	0.0031933	1.68064e-05	chr12:56114151-56118489	19	Artery Tibial	19	1	2	1
RDH5	ENSG00000135437	6.03418e-08	-0.0247414	0.00456567	1.71427e-05	chr12:56114151-56118489	19	Brain Cerebellum	16	1	1	2
RDH5	ENSG00000135437	7.89064e-07	-0.0143272	0.00290084	0.000178164	chr12:56114151-56118489	19	Cells Transformed fibroblasts	10	1	2	0
RDH5	ENSG00000135437	1.76308e-07	-0.0137317	0.00262867	4.66564e-05	chr12:56114151-56118489	19	Colon Transverse	10	1	2	0
RDH5	ENSG00000135437	1.72305e-06	-0.0161706	0.00337992	0.000367563	chr12:56114151-56118489	19	Esophagus Gastroesophageal Junction	24	1	2	2
RDH5	ENSG00000135437	4.35377e-07	-0.0143071	0.00283096	0.000104163	chr12:56114151-56118489	19	Esophagus Muscularis	6	1	1	0
RDH5	ENSG00000135437	3.70681e-08	-0.0275505	0.00500411	1.09418e-05	chr12:56114151-56118489	19	Lung	28	1	1	0
RDH5	ENSG00000135437	2.60235e-06	-0.013477	0.00286698	0.000539908	chr12:56114151-56118489	19	Muscle Skeletal	21	1	1	0
RDH5	ENSG00000135437	2.63908e-07	-0.0208629	0.00405215	6.67252e-05	chr12:56114151-56118489	19	Nerve Tibial	13	1	1	0
RDH5	ENSG00000135437	1.11004e-07	-0.0147918	0.00278625	3.03941e-05	chr12:56114151-56118489	19	Pituitary	11	1	1	0
RDH5	ENSG00000135437	3.21879e-07	-0.0228642	0.00447336	7.92844e-05	chr12:56114151-56118489	19	Skin Not Sun Exposed Suprapubic	42	1	1	2
RDH5	ENSG00000135437	2.81604e-07	-0.0240242	0.00467725	7.08051e-05	chr12:56114151-56118489	19	Skin Sun Exposed Lower leg	18	1	1	0
RDH5	ENSG00000135437	5.17451e-08	-0.0170653	0.00313328	1.49105e-05	chr12:56114151-56118489	19	Stomach	33	1	3	0
RDH5	ENSG00000135437	1.96651e-07	-0.0228756	0.00439614	5.15141e-05	chr12:56114151-56118489	19	Thyroid	4	1	1	0
B3GALTL	ENSG00000187676	7.19094e-07	0.0151388	0.00305398	0.000163381	chr13:31774073-31906413	21	Artery Aorta	36	4	7	0
B3GALTL	ENSG00000187676	4.16828e-07	0.00606621	0.00119836	0.000100092	chr13:31774073-31906413	21	Heart Atrial Appendage	7	1	3	0
B3GALTL	ENSG00000187676	2.03393e-07	0.01928	0.00370963	5.31269e-05	chr13:31774073-31906413	21	Heart Left Ventricle	59	5	7	2
B3GALTL	ENSG00000187676	5.86817e-10	0.013462	0.00217277	2.49481e-07	chr13:31774073-31906413	21	Muscle Skeletal	11	6	7	0
B3GALTL	ENSG00000187676	4.62081e-06	0.00888084	0.00193818	0.000897158	chr13:31774073-31906413	21	Stomach	19	4	5	0
PLEKHH1	ENSG00000054690	6.55685e-09	0.0203281	0.0035028	2.40655e-06	chr14:68000018-68056027	22	Artery Aorta	45	1	9	0
PLEKHH1	ENSG00000054690	4.53893e-06	0.0108364	0.00236303	0.000882205	chr14:68000018-68056027	22	Nerve Tibial	23	0	1	0
RIN3	ENSG00000100599	2.12104e-07	0.018169	0.00350113	5.5085e-05	chr14:92980118-93155339	none	Colon Sigmoid	24	0	2	0
ALDH1A2	ENSG00000128918	6.99342e-07	0.0100545	0.00202611	0.000159292	chr15:58245622-58790065	23	Liver	17	0	5	0
LIPC	ENSG00000166035	2.4523e-12	0.0372925	0.00532095	1.30551e-09	chr15:58702768-58861151	23	Liver	60	8	17	0
ULK3	ENSG00000140474	1.13088e-06	-0.0102546	0.0021064	0.00024975	chr15:75128457-75135538	none	Lung	10	0	4	0
USP7	ENSG00000187555	4.09041e-06	0.0141565	0.0030725	0.000808886	chr16:8985951-9058371	none	Muscle Skeletal	55	0	1	0
MT1DP	ENSG00000205361	3.14375e-10	0.0143294	0.00227689	1.36532e-07	chr16:56677617-56678698	24	Lung	21	2	2	0
HERPUD1	ENSG00000051108	6.55481e-08	-0.00630489	0.00116667	1.84486e-05	chr16:56965960-56977798	24	Artery Tibial	5	0	2	0
HERPUD1	ENSG00000051108	1.46104e-06	-0.0112784	0.0023412	0.000315376	chr16:56965960-56977798	24	Esophagus Mucosa	25	0	1	0
CETP	ENSG00000087237	9.68692e-19	-0.0191116	0.002161	8.17918e-16	chr16:56995762-57017757	24	Cells Transformed fibroblasts	10	6	6	0
CETP	ENSG00000087237	7.99339e-17	-0.0242181	0.00290535	6.20123e-14	chr16:56995762-57017757	24	Colon Transverse	31	6	6	0
CETP	ENSG00000087237	2.39046e-23	-0.00910006	0.000913409	2.50841e-20	chr16:56995762-57017757	24	Esophagus Mucosa	7	7	7	0
CETP	ENSG00000087237	3.8077e-21	-0.0155887	0.00165062	3.60018e-18	chr16:56995762-57017757	24	Lung	10	6	6	0
NLRC5	ENSG00000140853	1.5594e-21	-0.0236355	0.00247819	1.49183e-18	chr16:57023397-57117443	24	Adrenal Gland	17	4	4	0
NLRC5	ENSG00000140853	9.74989e-18	-0.051025	0.00594585	7.90159e-15	chr16:57023397-57117443	24	Cells Transformed fibroblasts	33	5	5	0
GPR56	ENSG00000205336	1.53446e-06	-0.00892912	0.00185731	0.000330048	chr16:57644564-57698944	24	Breast Mammary Tissue	33	1	2	0
BCAR1	ENSG00000050820	5.91419e-07	-0.0122368	0.00244982	0.000137823	chr16:75262928-75301951	25	Brain Cerebellum	12	2	3	0
BCAR1	ENSG00000050820	3.63278e-09	-0.0107465	0.00182092	1.3972e-06	chr16:75262928-75301951	25	Whole Blood	18	4	6	1
CFDP1	ENSG00000153774	5.30057e-08	-0.0136928	0.00251606	1.52254e-05	chr16:75327596-75467383	25	Adipose Visceral Omentum	12	2	8	0
CFDP1	ENSG00000153774	2.68566e-06	-0.0162214	0.00345555	0.000555922	chr16:75327596-75467383	25	Esophagus Muscularis	25	0	13	1
CFDP1	ENSG00000153774	6.00913e-07	-0.00289507	0.000579956	0.000139856	chr16:75327596-75467383	25	Heart Left Ventricle	7	0	4	1
CFDP1	ENSG00000153774	3.69672e-07	-0.00826266	0.00162492	8.97424e-05	chr16:75327596-75467383	25	Whole Blood	11	0	6	1
TMEM170A	ENSG00000166822	7.06147e-07	0.0199364	0.00401893	0.000160641	chr16:75476952-75499395	25	Adrenal Gland	35	3	4	1
TMEM170A	ENSG00000166822	1.28054e-06	0.018733	0.00386755	0.000279069	chr16:75476952-75499395	25	Skin Not Sun Exposed Suprapubic	31	0	5	2
TMEM97	ENSG00000109084	2.13342e-06	0.0166321	0.00350801	0.000449296	chr17:26646121-26655351	26	Breast Mammary Tissue	14	4	9	0
TMEM97	ENSG00000109084	6.59117e-09	0.0154868	0.00266898	2.40752e-06	chr17:26646121-26655351	26	Cells Transformed fibroblasts	22	2	10	0
POLDIP2	ENSG00000004142	1.19604e-06	0.0223661	0.00460475	0.000262545	chr17:26674036-26684545	26	Pituitary	20	6	17	0
POLDIP2	ENSG00000004142	6.37947e-07	0.00616054	0.00123698	0.000147717	chr17:26674036-26684545	26	Skin Not Sun Exposed Suprapubic	6	5	6	0
POLDIP2	ENSG00000004142	8.14854e-07	0.00520037	0.00105426	0.00018353	chr17:26674036-26684545	26	Whole Blood	2	2	2	0
TMEM199	ENSG00000244045	1.52938e-06	0.00945525	0.00196648	0.000329344	chr17:26684604-26690705	26	Adipose Subcutaneous	8	4	6	0
TMEM199	ENSG00000244045	2.55264e-07	0.0160934	0.00312199	6.51751e-05	chr17:26684604-26690705	26	Adipose Visceral Omentum	28	3	6	0
TMEM199	ENSG00000244045	5.16496e-06	0.0074671	0.00163798	0.000988015	chr17:26684604-26690705	26	Artery Tibial	6	2	6	0
TMEM199	ENSG00000244045	9.18559e-07	0.0139369	0.00283892	0.000206286	chr17:26684604-26690705	26	Breast Mammary Tissue	13	5	5	0
TMEM199	ENSG00000244045	1.82098e-08	0.0124484	0.00221125	5.75911e-06	chr17:26684604-26690705	26	Colon Transverse	14	2	4	0
TMEM199	ENSG00000244045	2.06713e-07	0.0131538	0.00253236	5.3816e-05	chr17:26684604-26690705	26	Esophagus Mucosa	18	7	9	0
TMEM199	ENSG00000244045	1.85171e-06	0.0107523	0.00225423	0.00039362	chr17:26684604-26690705	26	Esophagus Muscularis	8	3	6	0
TMEM199	ENSG00000244045	1.01109e-06	0.00749208	0.00153201	0.000225768	chr17:26684604-26690705	26	Lung	11	4	5	0
TMEM199	ENSG00000244045	1.20438e-06	0.0137776	0.00283735	0.000263738	chr17:26684604-26690705	26	Nerve Tibial	12	4	6	0
TMEM199	ENSG00000244045	4.02654e-08	0.019569	0.00356385	1.18279e-05	chr17:26684604-26690705	26	Skin Sun Exposed Lower leg	24	4	5	0
C17orf70	ENSG00000185504	1.05319e-08	0.00797541	0.00139348	3.61421e-06	chr17:79506911-79520987	27	Artery Tibial	10	2	2	0
NPLOC4	ENSG00000182446	3.60025e-06	0.0218563	0.00471652	0.000726195	chr17:79523913-79604172	27	Testis	25	6	6	1
PDE6G	ENSG00000185527	6.27429e-08	-0.0253173	0.00467797	1.77602e-05	chr17:79617489-79630142	27	Testis	36	4	11	0
AC006273.5	ENSG00000267530	6.96807e-09	0.00732162	0.00126383	2.52991e-06	chr19:782755-785080	29	Skin Not Sun Exposed Suprapubic	5	0	0	0
MED16	ENSG00000175221	1.24598e-08	0.0183136	0.00321588	4.18097e-06	chr19:867962-893218	29	Cells Transformed fibroblasts	25	0	3	3
MED16	ENSG00000175221	2.52857e-09	0.0260479	0.00436955	1.00006e-06	chr19:867962-893218	29	Muscle Skeletal	31	0	3	8
MED16	ENSG00000175221	7.55634e-07	0.0220679	0.00446047	0.000171041	chr19:867962-893218	29	Nerve Tibial	88	0	1	25
GRIN3B	ENSG00000116032	1.26431e-06	-0.0103686	0.00213954	0.000276196	chr19:1000418-1009646	29	Pancreas	17	0	0	2
GRIN3B	ENSG00000116032	3.6333e-08	-0.0138059	0.00250602	1.0763e-05	chr19:1000418-1009646	29	Whole Blood	11	0	5	1
CNN2	ENSG00000064666	1.18083e-09	-0.0291449	0.00478999	4.86085e-07	chr19:1026298-1039068	29	Whole Blood	43	0	7	8
ABCA7	ENSG00000064687	6.95334e-08	-0.0212369	0.00393745	1.94797e-05	chr19:1040102-1065568	29	Lung	48	0	7	7
ABCA7	ENSG00000064687	1.86932e-11	-0.0349666	0.00520477	9.37426e-09	chr19:1040102-1065568	29	Whole Blood	34	0	6	4
CTC.503J8.6	ENSG00000267427	4.8728e-12	-0.0100821	0.00145869	2.54925e-09	chr19:6210390-6212492	28	Artery Tibial	12	2	2	0
GTF2F1	ENSG00000125651	2.21774e-07	-0.0109342	0.00211037	5.74322e-05	chr19:6379580-6393992	28	Colon Sigmoid	34	1	2	1
GPR108	ENSG00000125734	1.02692e-06	0.0273717	0.00560056	0.00022902	chr19:6729925-6737614	28	Adipose Subcutaneous	20	3	4	0
GPR108	ENSG00000125734	4.12833e-08	0.0310342	0.00565642	1.20878e-05	chr19:6729925-6737614	28	Adipose Visceral Omentum	34	4	4	0
GPR108	ENSG00000125734	4.86962e-08	0.0279492	0.00512148	1.41216e-05	chr19:6729925-6737614	28	Adrenal Gland	37	3	4	1
GPR108	ENSG00000125734	2.57755e-10	0.0349337	0.00552382	1.13297e-07	chr19:6729925-6737614	28	Artery Aorta	46	3	5	0
GPR108	ENSG00000125734	2.34343e-07	0.0330661	0.00639469	6.03428e-05	chr19:6729925-6737614	28	Artery Tibial	10	3	3	0
GPR108	ENSG00000125734	4.53953e-07	0.0322328	0.00638804	0.00010829	chr19:6729925-6737614	28	Brain Cerebellum	41	5	10	1
GPR108	ENSG00000125734	5.21154e-08	0.0180644	0.0033175	1.49934e-05	chr19:6729925-6737614	28	Breast Mammary Tissue	12	3	3	0
GPR108	ENSG00000125734	5.52995e-08	0.0259685	0.00477835	1.58592e-05	chr19:6729925-6737614	28	Cells Transformed fibroblasts	10	3	3	0
GPR108	ENSG00000125734	4.13044e-09	0.0323533	0.00550184	1.56867e-06	chr19:6729925-6737614	28	Colon Sigmoid	29	4	4	2
GPR108	ENSG00000125734	2.18649e-10	0.0392223	0.00617714	9.7286e-08	chr19:6729925-6737614	28	Esophagus Gastroesophageal Junction	32	3	5	2
GPR108	ENSG00000125734	3.62338e-08	0.034617	0.00628307	1.0763e-05	chr19:6729925-6737614	28	Esophagus Muscularis	13	3	3	1
GPR108	ENSG00000125734	4.5443e-08	0.0333475	0.00609695	1.32204e-05	chr19:6729925-6737614	28	Heart Atrial Appendage	32	4	4	2
GPR108	ENSG00000125734	5.6274e-09	0.0373517	0.00640793	2.08911e-06	chr19:6729925-6737614	28	Heart Left Ventricle	36	3	3	1
GPR108	ENSG00000125734	5.42262e-09	0.0223257	0.00382606	2.02552e-06	chr19:6729925-6737614	28	Liver	16	3	3	0
GPR108	ENSG00000125734	1.39994e-07	0.0230895	0.00438432	3.74836e-05	chr19:6729925-6737614	28	Lung	11	3	3	0
GPR108	ENSG00000125734	1.42018e-07	0.0350554	0.0066598	3.79697e-05	chr19:6729925-6737614	28	Nerve Tibial	9	4	4	1
GPR108	ENSG00000125734	4.31988e-11	0.0272499	0.004132	2.05291e-08	chr19:6729925-6737614	28	Pancreas	33	4	4	1
GPR108	ENSG00000125734	2.95766e-08	0.0283433	0.0051113	8.91895e-06	chr19:6729925-6737614	28	Skin Not Sun Exposed Suprapubic	28	3	3	0
GPR108	ENSG00000125734	1.63438e-07	0.0214753	0.00410002	4.33771e-05	chr19:6729925-6737614	28	Skin Sun Exposed Lower leg	9	3	3	0
GPR108	ENSG00000125734	3.27961e-08	0.0205301	0.00371443	9.87341e-06	chr19:6729925-6737614	28	Stomach	5	3	3	0
GPR108	ENSG00000125734	2.61376e-09	0.039941	0.00670625	1.0315e-06	chr19:6729925-6737614	28	Testis	26	5	5	2
GPR108	ENSG00000125734	5.10726e-15	0.0558835	0.00713905	3.29947e-12	chr19:6729925-6737614	28	Thyroid	135	7	14	6
RELB	ENSG00000104856	2.88014e-07	-0.00826591	0.00161061	7.22168e-05	chr19:45504688-45541452	30	Lung	24	1	1	2
BLOC1S3	ENSG00000189114	3.98196e-13	0.00903161	0.00124418	2.27318e-10	chr19:45682003-45685059	30	Esophagus Muscularis	9	1	1	0
DMPK	ENSG00000104936	6.1558e-07	0.008254	0.00165503	0.000143086	chr19:46272975-46285810	30	Stomach	23	1	1	1
FUT2	ENSG00000176920	1.9676e-06	-0.00858211	0.00180389	0.000416792	chr19:49199228-49209207	none	Lung	23	0	0	0
MAMSTR	ENSG00000176909	1.9494e-06	0.00653392	0.00137283	0.00041342	chr19:49215999-49222978	none	Adrenal Gland	13	0	0	0
LILRA3	ENSG00000170866	2.59739e-06	-0.0164997	0.00350973	0.000539497	chr19:54799854-54809952	none	Colon Sigmoid	15	0	2	1
SPATA25	ENSG00000149634	1.37327e-07	0.0133548	0.00253416	3.68238e-05	chr20:44515128-44516274	31	Adipose Visceral Omentum	28	0	2	2
NEURL2	ENSG00000124257	6.64261e-08	0.0224628	0.00415839	1.86668e-05	chr20:44517264-44517526	31	Adipose Visceral Omentum	46	0	8	1
PLTP	ENSG00000100979	1.51425e-06	0.0142325	0.00295881	0.000326474	chr20:44527460-44540794	31	Adipose Subcutaneous	22	0	2	0
PLTP	ENSG00000100979	4.65045e-09	0.0260187	0.00443947	1.7515e-06	chr20:44527460-44540794	31	Adipose Visceral Omentum	62	0	3	0
PLTP	ENSG00000100979	3.55262e-07	0.0167748	0.00329401	8.66838e-05	chr20:44527460-44540794	31	Artery Tibial	12	0	1	0
PLTP	ENSG00000100979	7.50232e-08	0.0244346	0.00454183	2.09208e-05	chr20:44527460-44540794	31	Colon Sigmoid	66	0	2	0
PLTP	ENSG00000100979	8.80661e-09	0.0145009	0.00252027	3.09298e-06	chr20:44527460-44540794	31	Colon Transverse	15	0	0	0
PLTP	ENSG00000100979	2.13605e-08	0.0233923	0.00417574	6.5778e-06	chr20:44527460-44540794	31	Heart Left Ventricle	72	0	5	2
PLTP	ENSG00000100979	6.52218e-08	0.0148345	0.00274455	1.83853e-05	chr20:44527460-44540794	31	Lung	18	0	3	1
PLTP	ENSG00000100979	5.24383e-06	0.0193696	0.00425188	0.000998892	chr20:44527460-44540794	31	Muscle Skeletal	48	0	2	2
PLTP	ENSG00000100979	1.05854e-06	0.0115721	0.00237068	0.000235206	chr20:44527460-44540794	31	Stomach	26	0	4	0
PLTP	ENSG00000100979	2.32376e-06	0.0094355	0.00199742	0.000485997	chr20:44527460-44540794	31	Thyroid	17	0	3	0
SLC12A5	ENSG00000124140	3.03069e-11	-0.018065	0.00271764	1.47501e-08	chr20:44651569-44688784	31	Adipose Subcutaneous	12	4	4	0
SLC12A5	ENSG00000124140	7.45539e-10	-0.0226488	0.00367802	3.14019e-07	chr20:44651569-44688784	31	Adipose Visceral Omentum	12	5	5	0
SLC12A5	ENSG00000124140	5.20754e-09	0.0187804	0.00321477	1.95726e-06	chr20:44651569-44688784	31	Adrenal Gland	18	3	9	0
SLC12A5	ENSG00000124140	6.87392e-11	-0.00866672	0.00132813	3.20788e-08	chr20:44651569-44688784	31	Breast Mammary Tissue	7	3	3	1
SLC12A5	ENSG00000124140	1.22405e-10	-0.0307887	0.00478208	5.56915e-08	chr20:44651569-44688784	31	Lung	42	5	5	0
SLC12A5	ENSG00000124140	1.23627e-11	-0.00726351	0.00107159	6.25148e-09	chr20:44651569-44688784	31	Nerve Tibial	3	3	3	0
SLC12A5	ENSG00000124140	1.18208e-11	-0.00783245	0.00115442	6.01092e-09	chr20:44651569-44688784	31	Skin Sun Exposed Lower leg	3	3	3	0
SLC12A5	ENSG00000124140	2.68897e-08	-0.00907447	0.00163154	8.16797e-06	chr20:44651569-44688784	31	Thyroid	9	3	3	1
SLC12A5	ENSG00000124140	1.36779e-12	-0.0103887	0.00146527	7.47904e-10	chr20:44651569-44688784	31	Whole Blood	10	2	2	1
PICK1	ENSG00000100151	5.74422e-08	-0.0146057	0.0026909	1.64218e-05	chr22:38452318-38471708	34	Colon Sigmoid	3	1	1	0
BAIAP2L2	ENSG00000128298	1.60783e-09	-0.0160188	0.00265439	6.50064e-07	chr22:38480896-38506677	34	Cells Transformed fibroblasts	21	3	4	1
BAIAP2L2	ENSG00000128298	4.65542e-06	-0.029993	0.00654798	0.000901949	chr22:38480896-38506677	34	Esophagus Mucosa	30	0	3	1
CBY1	ENSG00000100211	5.19535e-06	-0.00903569	0.00198261	0.000991738	chr22:39052645-39069859	34	Liver	10	0	3	0
	Legend
	Gene	Gene symbol
	ENSG	Ensembl identifier
	P-value	P-value of linear regression (lm) of predicted gene expression with AMD status
	Effect size	Effect size of linear regression (lm) of predicted gene expression with AMD status. Positive values: Predicted gene expression is higher in AMD cases than controls. Negative values: vice versa.
	Std. error	Standard error of linear regression (lm) of predicted gene expression with AMD status.
	FDR	False discovery rate of the p-value, calculated per tissue
	Position	Genomic position in hg19 coordinates
	AMD Locus	AMD locus number according to Fritsche et al. (2016). The locus was identified by measuring the genomic distance to the lead variants of all 52 independent GWAS signals. If the distance was smaller than 1MB,
		the gene was assigned to the corresponding locus.
	Tissue	Tissue in which the gene was identified to be significantly AMD-associated (FDR < 0.001)
	Variants in model	Number of variants in prediction model for the corresponding gene. Data were recieved from PredictDB (http://predictdb.org/)
	AMD associated (GWAS P-value < 5 x10-08)	Number of variants in prediction model, which were AMD-associated with genome-wide significance in Fritsche et al. (2016)
	AMD associated (GWAS P-value < 1 x10-04)	Number of variants in prediction model, which were AMD-associated with a p-value smaller than 1 x 10-04 in Fritsche et al. (2016)
	Variants not in GWAS	Number of variants which were not included in Fritsche et al. and therefore were also not represented in gene expression imputation

## Sheet: Sheet 3
Supplementary Table S1c. Statistically significant AMD-associated genes (Q-Value < 1x10-3).
Sheet 3: Summary of AMD-associated genes located in known AMD loci
Gene	Chr	AMD Locus	Gene Expression Prediction			Strongest effect tissue	Model Information in Strongest Effect Tissue
			Predictable Tissues	AMD associated (FDR < 0.001)	Mean effect size (SD)		SNPs in model	AMD associated (GWAS P-value < 5 x10-08)
KCNT2	1	1	6	6	-0.052 (0.014)	Nerve Tibial	5	5
CFH	1	1	12	11	-0.052 (0.049)	Nerve Tibial	41	33
CFHR3	1	1	20	20	0.117 (0.055)	Liver	58	20
CFHR1	1	1	15	14	0.105 (0.084)	Liver	75	43
CFHR4	1	1	2	2	0.132 (0.128)	Liver	17	10
F13B	1	1	1	1	0.025	Testis	29	16
ASPM	1	1	2	1	0.036	Skin Not Sun Exposed Suprapubic	10	5
ZBTB41	1	1	5	5	0.03 (0.023)	Brain Cerebellum	39	26
RP11.332L8.1	1	1	1	1	-0.017	Artery Tibial	18	6
DENND1B	1	1	6	1	0.007	Esophagus Mucosa	16	1
LHX9	1	1	2	1	-0.035	Liver	27	2
COL4A3	2	2	7	2	-0.023 (0.011)	Nerve Tibial	99	0
TBC1D23	3	4	13	4	-0.017 (0.013)	Adrenal Gland	75	15
NIT2	3	4	17	5	-0.013 (0.005)	Lung	22	0
RP11.114I8.4	3	4	8	2	0.009 (0.001)	Thyroid	14	0
TOMM70A	3	4	14	2	0.013 (0.012)	Nerve Tibial	36	1
TMEM45A	3	4	11	1	-0.011	Adrenal Gland	33	0
CCDC109B	4	5	3	1	-0.012	Adipose Visceral Omentum	18	8
CASP6	4	5	5	3	0.021 (0.006)	Heart Atrial Appendage	30	10
PLA2G12A	4	5	15	13	0.021 (0.007)	Esophagus Mucosa	53	6
CFI	4	5	2	1	-0.01	Adipose Subcutaneous	13	2
PPP2R5D	6	9	7	2	-0.013 (0.004)	Stomach	43	2
ZKSCAN1	7	11	8	1	-0.007	Artery Aorta	16	0
STAG3	7	11	10	1	-0.007	Adipose Subcutaneous	2	0
PMS2P1	7	11	17	14	-0.013 (0.005)	Testis	41	5
STAG3L5P	7	11	27	27	0.039 (0.006)	Artery Tibial	23	10
PILRB	7	11	27	27	0.042 (0.004)	Adipose Subcutaneous	18	11
PILRA	7	11	26	26	0.038 (0.006)	Brain Cerebellum	28	15
ZCWPW1	7	11	9	3	0.016 (0.005)	Nerve Tibial	40	23
TSC22D4	7	11	14	8	0.014 (0.007)	Thyroid	75	10
NYAP1	7	11	7	3	-0.017 (0.007)	Skin Sun Exposed Lower leg	20	13
RP11.325F22.5	7	10	3	1	0.013	Adipose Subcutaneous	24	0
RP11.325F22.2	7	10	10	1	0.003	Adipose Visceral Omentum	6	0
TNFRSF10A	8	12	20	14	-0.018 (0.008)	Cells Transformed fibroblasts	31	2
TRPM3	9	14	6	1	0.022	Testis	45	0
RORB	9	13	4	1	-0.01	Cells Transformed fibroblasts	16	1
TGFBR1	9	15	4	1	0.009	Whole Blood	12	7
FGFR2	10	18	5	1	-0.021	Skin Not Sun Exposed Suprapubic	28	2
ATE1	10	18	20	2	0.024 (0.009)	Stomach	27	16
TACC2	10	18	13	1	-0.034	Breast Mammary Tissue	36	5
BTBD16	10	18	23	14	0.02 (0.033)	Brain Cerebellum	99	16
PLEKHA1	10	18	19	18	-0.051 (0.033)	Brain Cerebellum	53	33
ARMS2	10	18	14	14	-0.098 (0.09)	Testis	36	21
HTRA1	10	18	9	7	0.031 (0.068)	Testis	16	6
DMBT1	10	18	3	3	-0.02 (0.008)	Skin Sun Exposed Lower leg	29	21
RP11.318C4.2	10	18	3	2	-0.011 (0.003)	Skin Sun Exposed Lower leg	26	3
RP11.107C16.2	10	18	2	1	-0.016	Skin Sun Exposed Lower leg	26	5
RP11.564D11.3	10	18	3	1	0.012	Brain Cerebellum	26	5
IKZF5	10	18	8	1	-0.031	Stomach	16	8
ACADSB	10	18	6	1	-0.014	Adipose Subcutaneous	47	2
NA	12	19	12	1	0.006	Muscle Skeletal	5	1
RDH5	12	19	23	17	-0.018 (0.005)	Lung	28	1
B3GALTL	13	21	21	5	0.013 (0.005)	Heart Left Ventricle	59	5
PLEKHH1	14	22	14	2	0.016 (0.007)	Artery Aorta	45	1
ALDH1A2	15	23	6	1	0.01	Liver	17	0
LIPC	15	23	15	1	0.037	Liver	60	8
MT1DP	16	24	4	1	0.014	Lung	21	2
HERPUD1	16	24	8	2	-0.009 (0.004)	Esophagus Mucosa	25	0
CETP	16	24	5	4	-0.017 (0.006)	Colon Transverse	31	6
NLRC5	16	24	9	2	-0.037 (0.019)	Cells Transformed fibroblasts	33	5
GPR56	16	24	2	1	-0.009	Breast Mammary Tissue	33	1
BCAR1	16	25	11	2	-0.011 (0.001)	Brain Cerebellum	12	2
CFDP1	16	25	25	4	-0.01 (0.006)	Esophagus Muscularis	25	0
TMEM170A	16	25	10	2	0.019 (0.001)	Adrenal Gland	35	3
TMEM97	17	26	12	2	0.016 (0.001)	Breast Mammary Tissue	14	4
POLDIP2	17	26	15	3	0.011 (0.01)	Pituitary	20	6
TMEM199	17	26	14	10	0.012 (0.004)	Skin Sun Exposed Lower leg	24	4
C17orf70	17	27	3	1	0.008	Artery Tibial	10	2
NPLOC4	17	27	24	1	0.022	Testis	25	6
PDE6G	17	27	4	1	-0.025	Testis	36	4
AC006273.5	19	29	2	1	0.007	Skin Not Sun Exposed Suprapubic	5	0
MED16	19	29	9	3	0.022 (0.004)	Muscle Skeletal	31	0
GRIN3B	19	29	26	2	-0.012 (0.002)	Whole Blood	11	0
CNN2	19	29	13	1	-0.029	Whole Blood	43	0
ABCA7	19	29	24	2	-0.028 (0.01)	Whole Blood	34	0
CTC.503J8.6	19	28	4	1	-0.01	Artery Tibial	12	2
GTF2F1	19	28	15	1	-0.011	Colon Sigmoid	34	1
GPR108	19	28	27	22	0.031 (0.008)	Thyroid	135	7
RELB	19	30	1	1	-0.008	Lung	24	1
BLOC1S3	19	30	4	1	0.009	Esophagus Muscularis	9	1
DMPK	19	30	16	1	0.008	Stomach	23	1
SPATA25	20	31	5	1	0.013	Adipose Visceral Omentum	28	0
NEURL2	20	31	7	1	0.022	Adipose Visceral Omentum	46	0
PLTP	20	31	23	10	0.017 (0.006)	Adipose Visceral Omentum	62	0
SLC12A5	20	31	10	9	-0.011 (0.014)	Lung	42	5
PICK1	22	34	14	1	-0.015	Colon Sigmoid	3	1
BAIAP2L2	22	34	7	2	-0.023 (0.01)	Esophagus Mucosa	30	0
CBY1	22	34	16	1	-0.009	Liver	10	0
Legend
Gene	Gene symbol
Chr	Chromosome
AMD Locus	AMD locus number according to Fritsche et al. (2016). The locus was identified by measuring the genomic distance to the lead variants
	of all 52 independent GWAS signals. If the distance was smaller than 1MB, the gene was assigned to the corresponding locus.
Predictable Tissues	Number of Tissues for which gene expression was predictable
AMD associated (FDR < 0.001)	Number of tissues in which predicted gene expression was AMD-associated (FDR < 0.001)
Mean effect size (SD)	Mean of effect sizes from all AMD-associated tissues and corresponding Standard Deviation
Strongest effect tissue	Tissue which showed the highest absolute effect size
SNPs in model	Number of SNPs which were included in the expression prediction model for the strongest effect tissue
AMD associated (GWAS P-value < 5 x10-08)	Number of SNPs in prediction model, which were genome-wide significantly AMD-associated in Fritsche et al.
AMD associated (GWAS P-value < 1 x10-04)	Number of SNPs in prediction model, which showed a AMD-association in Fritsche et al. (P-value smaller 1x10-04)
