# Supplementary material for: A transcriptome-wide association study based on 27 tissues identifies 106 genes potentially relevant for disease pathology in age-related macular degeneration
Source: Sci Rep. 2020 Jan 31;10:1584. doi: 10.1038/s41598-020-58510-9 (PMC6994629; doi:10.1038/s41598-020-58510-9)
Supplement: Supplementary file 4 — Supplementary Information4. [file 41598_2020_58510_MOESM4_ESM.xlsx]

## Sheet: Sheet 1
Supplementary Table S2a. Pathway-Enrichment analysis and functional categorization of the 106 AMD-associated genes - Enricher results of the 106 AMD-associated genes
Term	Overlap	P-value	Adjusted P-value	Odds Ratio	Combined Score	Genes			adjusted P-value < 0.05
regulation of immune effector process (GO:0002697)	6/115	1.2489653851472218E-5	0.015933675901015684	11.72447484123107	132.37647228057796	CR2;CFH;CFHR1;CFHR4;CFI;CD55
regulation of acute inflammatory response (GO:0002673)	6/122	1.7501833979326598E-5	0.01786237175930073	11.051759071652238	121.05218143717615	CR2;CFH;CFHR1;CFHR4;CFI;CD55
regulation of humoral immune response (GO:0002920)	6/114	1.1880129706198843E-5	0.020208100630244235	11.827321111768184	134.12943023133258	CR2;CFH;CFHR1;CFHR4;CFI;CD55
regulation of protein processing (GO:0070613)	6/129	2.402466818930395E-5	0.020432980295003008	10.452051215050954	111.17250498314546	CR2;CFH;CFHR1;CFHR4;CFI;CD55
regulation of complement activation (GO:0030449)	6/110	9.677621296069475E-6	0.024692450736921265	12.257405515832481	141.52025847702257	CR2;CFH;CFHR1;CFHR4;CFI;CD55
high-density lipoprotein particle remodeling (GO:0034375)	3/17	5.536499618141265E-5	0.04036108221624982	39.656311962987445	388.69384012367544	CETP;LIPC;PLTP
regulation of cholesterol efflux (GO:0010874)	3/18	6.622433947422104E-5	0.042242850542118744	37.45318352059925	360.3918538134861	CETP;ABCA7;PLTP
regulation of protein activation cascade (GO:2000257)	6/109	9.18230414877346E-6	0.04685729807119096	12.369858777445625	143.4684967103742	CR2;CFH;CFHR1;CFHR4;CFI;CD55
cellular response to oxygen levels (GO:0071453)	2/9	6.907239434039323E-4	0.3204331166536606	49.93757802746567	363.434223073787	TMEM199;PICK1
very-low-density lipoprotein particle remodeling (GO:0034372)	2/9	6.907239434039323E-4	0.35247642831902665	49.93757802746567	363.434223073787	CETP;LIPC
organic substance transport (GO:0071702)	4/88	6.424864381707446E-4	0.3642898104428122	10.21450459652707	75.07829263864281	CETP;PICK1;ABCA7;PLTP
cholesterol transport (GO:0030301)	3/45	0.0010559074139443242	0.3848782523827062	14.9812734082397	102.67198162892787	CETP;LIPC;ABCA7
negative regulation of type I interferon production (GO:0032480)	3/45	0.0010559074139443242	0.41448427179676045	14.9812734082397	102.67198162892787	NPLOC4;NLRC5;RELB
low-density lipoprotein particle remodeling (GO:0034374)	2/11	0.001049178217319043	0.44616303691492304	40.85801838610828	280.27571282596887	CETP;LIPC
positive regulation of cholesterol efflux (GO:0010875)	2/13	0.0014793370551065721	0.4718160620130524	34.57216940363008	225.27782981151591	ABCA7;PLTP
sterol homeostasis (GO:0055092)	3/59	0.0023130138238595453	0.4721323817262104	11.426394972386213	69.34912114825049	CETP;LIPC;TMEM97
reverse cholesterol transport (GO:0043691)	2/17	0.0025496928011489745	0.4818919394171562	26.437541308658293	157.8792438124671	CETP;LIPC
cholesterol homeostasis (GO:0042632)	3/59	0.0023130138238595453	0.49180456429813585	11.426394972386213	69.34912114825049	CETP;LIPC;TMEM97
positive regulation of cholesterol transport (GO:0032376)	2/17	0.0025496928011489745	0.5004262447793545	26.437541308658293	157.8792438124671	ABCA7;PLTP
triglyceride-rich lipoprotein particle remodeling (GO:0034370)	2/13	0.0014793370551065721	0.5032704661472559	34.57216940363008	225.27782981151591	CETP;LIPC
retrograde protein transport, ER to cytosol (GO:0030970)	2/18	0.0028601279131244485	0.5032838876094503	24.968789013732835	146.23942397707404	NPLOC4;HERPUD1
phospholipid transport (GO:0015914)	3/59	0.0023130138238595453	0.513187371441533	11.426394972386213	69.34912114825049	CETP;ABCA7;PLTP
regulation of cardiac muscle cell proliferation (GO:0060043)	2/18	0.0028601279131244485	0.5212583121669307	24.968789013732835	146.23942397707404	TGFBR1;FGFR2
mesenchyme development (GO:0060485)	2/16	0.00225624113267762	0.5233453863660862	28.08988764044944	171.1813220788199	TGFBR1;FGFR2
embryonic cranial skeleton morphogenesis (GO:0048701)	2/15	0.001979927427391402	0.5317668243146487	29.9625468164794	186.50771798591907	TGFBR1;FGFR2
chordate embryonic development (GO:0043009)	3/57	0.0020952078854017506	0.5345922919602566	11.827321111768184	72.95212893225577	ALDH1A2;TGFBR1;FGFR2
epithelium development (GO:0060429)	4/116	0.001795130573920247	0.5388559599244129	7.748934521503293	48.994014076377304	DMBT1;CASP6;ALDH1A2;FGFR2
protein exit from endoplasmic reticulum (GO:0032527)	2/19	0.0031873929583685	0.5421755422184819	23.654642223536367	135.9799396983982	NPLOC4;HERPUD1
endoplasmic reticulum to cytosol transport (GO:1903513)	2/16	0.00225624113267762	0.5482665952406617	28.08988764044944	171.1813220788199	NPLOC4;HERPUD1
transmembrane receptor protein tyrosine kinase signaling pathway (GO:0007169)	7/397	0.001964420440685977	0.5569131949344744	3.96230153114652	24.69527417883526	CEP57;BAIAP2L2;PILRB;PILRA;GTF2F1;FGFR2;BCAR1
embryonic skeletal system morphogenesis (GO:0048704)	2/22	0.004268647595016652	0.6600881417384841	20.42900919305414	111.47003522752395	TGFBR1;FGFR2
phosphatidylcholine metabolic process (GO:0046470)	3/72	0.004070797298178743	0.6701057616969719	9.363295880149812	51.534797774853985	CETP;PLA2G12A;LIPC
acylglycerol homeostasis (GO:0055090)	2/22	0.004268647595016652	0.6807158961678117	20.42900919305414	111.47003522752395	CETP;LIPC
fibroblast growth factor receptor signaling pathway (GO:0008543)	3/79	0.005278511558005701	0.7922424847206792	8.533636751528944	44.7513394074695	CEP57;GTF2F1;FGFR2
in utero embryonic development (GO:0001701)	2/26	0.0059368006654117985	0.8415414943221224	17.28608470181504	88.61858079906287	TGFBR1;FGFR2
organophosphate ester transport (GO:0015748)	2/26	0.0059368006654117985	0.8655855370170402	17.28608470181504	88.61858079906287	CETP;PLTP
triglyceride homeostasis (GO:0070328)	2/29	0.007352627100605581	1.0	15.497869043006586	76.13634406766332	CETP;LIPC
lipid transport (GO:0006869)	3/92	0.008042793436717485	1.0	7.327796775769419	35.34180860105709	CETP;ABCA7;PLTP
nuclear envelope organization (GO:0006998)	2/31	0.008372782248064772	1.0	14.498006524102935	69.3406167820164	DMPK;TMEM170A
phosphatidylinositol 3-kinase signaling (GO:0014065)	2/31	0.008372782248064772	1.0	14.498006524102935	69.3406167820164	NYAP1;PLEKHA1
cellular response to fibroblast growth factor stimulus (GO:0044344)	3/95	0.008780728473580883	1.0	7.096392667060911	33.60280949819586	CEP57;GTF2F1;FGFR2
skeletal system morphogenesis (GO:0048705)	2/32	0.008905315532597389	1.0	14.04494382022472	66.3076815965409	TGFBR1;FGFR2
epithelial cell differentiation (GO:0030855)	3/97	0.00929404359031268	1.0	6.950075292482335	32.51510407627045	DMBT1;CASP6;FGFR2
ventricular cardiac muscle tissue morphogenesis (GO:0055010)	2/35	0.0105910612358941	1.0	12.841091492776886	58.39800851694427	TGFBR1;FGFR2
regulation of smoothened signaling pathway (GO:0008589)	2/37	0.011786967516943251	1.0	12.146978439113271	53.94182575862755	ULK3;FGFR2
phosphatidylinositol metabolic process (GO:0046488)	3/113	0.01402919876071962	1.0	5.965993835139703	25.45459577706645	PLA2G12A;PLEKHA1;IP6K3
mesenchymal cell differentiation (GO:0048762)	2/42	0.015021099623610323	1.0	10.700909577314071	44.925622522197926	TGFBR1;FGFR2
plasma membrane bounded cell projection organization (GO:0120036)	3/119	0.016098565627879168	1.0	5.66518742328392	23.391701080521237	PLEKHA1;BLOC1S3;TBC1D23
enzyme linked receptor protein signaling pathway (GO:0007167)	3/121	0.016824459855903983	1.0	5.571547961742038	22.7593360996991	PILRB;PILRA;BCAR1
nucleus organization (GO:0006997)	2/46	0.01785102264773666	1.0	9.770395701025892	39.33262805283672	DMPK;TMEM170A
protein phosphorylation (GO:0006468)	6/471	0.018608295033035436	1.0	2.862663708580835	11.4052753972942	DMPK;ULK3;PICK1;TGFBR1;IP6K3;FGFR2
extracellular matrix organization (GO:0030198)	4/230	0.019455000633994475	1.0	3.9081582804103565	15.396780224554492	ADAM19;COL4A3;HTRA1;TGFBR1
cellular response to mechanical stimulus (GO:0071260)	2/49	0.02010956423105542	1.0	9.172208209126346	35.83177935976723	CNN2;TNFRSF10A
triglyceride metabolic process (GO:0006641)	2/53	0.02329596113473786	1.0	8.479966080135679	31.88022281359052	CETP;LIPC
embryonic organ development (GO:0048568)	2/54	0.024122989962229193	1.0	8.322929671244278	30.999500231843523	TBC1D23;FGFR2
vitamin A metabolic process (GO:0006776)	1/6	0.026407808784163368	1.0	37.45318352059925	136.1084466399769	ALDH1A2
epithelial tube formation (GO:0072175)	1/6	0.026407808784163368	1.0	37.45318352059925	136.1084466399769	FGFR2
monoubiquitinated protein deubiquitination (GO:0035520)	1/6	0.026407808784163368	1.0	37.45318352059925	136.1084466399769	USP7
regulation of epithelial to mesenchymal transition involved in endocardial cushion formation (GO:1905005)	1/6	0.026407808784163368	1.0	37.45318352059925	136.1084466399769	TGFBR1
monoamine transport (GO:0015844)	1/6	0.026407808784163368	1.0	37.45318352059925	136.1084466399769	PICK1
platelet dense granule organization (GO:0060155)	1/6	0.026407808784163368	1.0	37.45318352059925	136.1084466399769	BLOC1S3
gland morphogenesis (GO:0022612)	1/6	0.026407808784163368	1.0	37.45318352059925	136.1084466399769	FGFR2
negative regulation of complement activation (GO:0045916)	1/6	0.026407808784163368	1.0	37.45318352059925	136.1084466399769	CD55
activation of transmembrane receptor protein tyrosine kinase activity (GO:0007171)	1/6	0.026407808784163368	1.0	37.45318352059925	136.1084466399769	PILRB
ventricular compact myocardium morphogenesis (GO:0003223)	1/6	0.026407808784163368	1.0	37.45318352059925	136.1084466399769	TGFBR1
positive regulation of amyloid-beta clearance (GO:1900223)	1/6	0.026407808784163368	1.0	37.45318352059925	136.1084466399769	ABCA7
negative regulation of type I interferon-mediated signaling pathway (GO:0060339)	1/6	0.026407808784163368	1.0	37.45318352059925	136.1084466399769	NLRC5
ceramide transport (GO:0035627)	1/6	0.026407808784163368	1.0	37.45318352059925	136.1084466399769	PLTP
positive regulation of phospholipid transport (GO:2001140)	1/6	0.026407808784163368	1.0	37.45318352059925	136.1084466399769	ABCA7
regulation of MHC class I biosynthetic process (GO:0045343)	1/6	0.026407808784163368	1.0	37.45318352059925	136.1084466399769	NLRC5
dendritic spine maintenance (GO:0097062)	1/6	0.026407808784163368	1.0	37.45318352059925	136.1084466399769	PICK1
regulation of skeletal muscle contraction (GO:0014819)	1/6	0.026407808784163368	1.0	37.45318352059925	136.1084466399769	DMPK
phosphatidylinositol-mediated signaling (GO:0048015)	2/57	0.026675171368286447	1.0	7.884880741178789	28.57498172688199	NYAP1;PLEKHA1
regulation of extrinsic apoptotic signaling pathway (GO:2001236)	2/60	0.02933150092933636	1.0	7.49063670411985	26.435155231770377	TNFRSF10A;TGFBR1
negative regulation of cell differentiation (GO:0045596)	3/151	0.02989821542887717	1.0	4.464617903117792	15.67061456218305	CETP;RORB;TGFBR1
lysosomal lumen acidification (GO:0007042)	1/7	0.030741579459323817	1.0	32.102728731942214	111.78616889089746	TMEM199
negative regulation of glycoprotein biosynthetic process (GO:0010561)	1/7	0.030741579459323817	1.0	32.102728731942214	111.78616889089746	ABCA7
positive regulation of type I interferon-mediated signaling pathway (GO:0060340)	1/7	0.030741579459323817	1.0	32.102728731942214	111.78616889089746	NLRC5
negative regulation of RIG-I signaling pathway (GO:0039536)	1/7	0.030741579459323817	1.0	32.102728731942214	111.78616889089746	NPLOC4
response to increased oxygen levels (GO:0036296)	1/7	0.030741579459323817	1.0	32.102728731942214	111.78616889089746	TMEM199
regulation of response to biotic stimulus (GO:0002831)	1/7	0.030741579459323817	1.0	32.102728731942214	111.78616889089746	CD55
ion homeostasis (GO:0050801)	1/7	0.030741579459323817	1.0	32.102728731942214	111.78616889089746	SLC12A5
oxaloacetate metabolic process (GO:0006107)	1/7	0.030741579459323817	1.0	32.102728731942214	111.78616889089746	NIT2
cellular ion homeostasis (GO:0006873)	1/7	0.030741579459323817	1.0	32.102728731942214	111.78616889089746	SLC12A5
chylomicron remnant clearance (GO:0034382)	1/7	0.030741579459323817	1.0	32.102728731942214	111.78616889089746	LIPC
regulation of smooth muscle cell differentiation (GO:0051150)	1/7	0.030741579459323817	1.0	32.102728731942214	111.78616889089746	FGFR2
long term synaptic depression (GO:0060292)	1/7	0.030741579459323817	1.0	32.102728731942214	111.78616889089746	PICK1
detection of molecule of bacterial origin (GO:0032490)	1/7	0.030741579459323817	1.0	32.102728731942214	111.78616889089746	DMBT1
positive regulation of ER-associated ubiquitin-dependent protein catabolic process (GO:1903071)	1/7	0.030741579459323817	1.0	32.102728731942214	111.78616889089746	HERPUD1
positive regulation of CD4-positive, alpha-beta T cell activation (GO:2000516)	1/7	0.030741579459323817	1.0	32.102728731942214	111.78616889089746	CD55
positive regulation of apoptotic cell clearance (GO:2000427)	1/7	0.030741579459323817	1.0	32.102728731942214	111.78616889089746	ABCA7
glycerophospholipid metabolic process (GO:0006650)	2/65	0.03398162255335436	1.0	6.914433880726016	23.38416880644769	CETP;IP6K3
cellular protein modification process (GO:0006464)	9/1002	0.03403346625865979	1.0	2.018435040032295	6.823139884440527	ATE1;DMPK;NEURL2;PICK1;PPP2R5D;ABCA7;FUT2;TGFBR1;IP6K3
negative regulation of apoptotic signaling pathway (GO:2001234)	2/66	0.03494405649968139	1.0	6.809669731018046	22.839679141963988	TGFBR1;HERPUD1
exocrine system development (GO:0035272)	1/8	0.035056276120956284	1.0	28.08988764044944	94.12361290989818	FGFR2
phospholipid homeostasis (GO:0055091)	1/8	0.035056276120956284	1.0	28.08988764044944	94.12361290989818	CETP
regulation of striated muscle cell differentiation (GO:0051153)	1/8	0.035056276120956284	1.0	28.08988764044944	94.12361290989818	DMPK
ventricular trabecula myocardium morphogenesis (GO:0003222)	1/8	0.035056276120956284	1.0	28.08988764044944	94.12361290989818	TGFBR1
coronary vasculature morphogenesis (GO:0060977)	1/8	0.035056276120956284	1.0	28.08988764044944	94.12361290989818	TGFBR1
cellular monovalent inorganic anion homeostasis (GO:0030320)	1/8	0.035056276120956284	1.0	28.08988764044944	94.12361290989818	SLC12A5
polyol biosynthetic process (GO:0046173)	1/8	0.035056276120956284	1.0	28.08988764044944	94.12361290989818	IP6K3
transcription initiation from RNA polymerase II promoter (GO:0006367)	3/161	0.03516511248170038	1.0	4.187312443296811	14.017869260425336	RORB;MED16;GTF2F1
regulation of protein kinase B signaling (GO:0051896)	3/164	0.036832790155468705	1.0	4.110715264456015	13.57097887247819	PLEKHA1;TGFBR1;FGFR2
insulin receptor signaling pathway (GO:0008286)	2/68	0.03690043881221033	1.0	6.609385327164573	21.8078773038767	BAIAP2L2;BCAR1
regulation of osteoblast differentiation (GO:0045667)	2/70	0.038898107020626835	1.0	6.420545746388443	20.846290158912527	RORB;FGFR2
neuron projection development (GO:0031175)	3/168	0.039118744316474094	1.0	4.012841091492777	13.00623407937528	NYAP1;BLOC1S3;TBC1D23
secretory granule organization (GO:0033363)	1/9	0.039351981534194815	1.0	24.968789013732835	80.77924965633304	BLOC1S3
L-fucose metabolic process (GO:0042354)	1/9	0.039351981534194815	1.0	24.968789013732835	80.77924965633304	FUT2
endosome to melanosome transport (GO:0035646)	1/9	0.039351981534194815	1.0	24.968789013732835	80.77924965633304	BLOC1S3
actin filament reorganization (GO:0090527)	1/9	0.039351981534194815	1.0	24.968789013732835	80.77924965633304	BCAR1
endosome to pigment granule transport (GO:0043485)	1/9	0.039351981534194815	1.0	24.968789013732835	80.77924965633304	BLOC1S3
neuronal ion channel clustering (GO:0045161)	1/9	0.039351981534194815	1.0	24.968789013732835	80.77924965633304	PICK1
negative regulation of amyloid-beta formation (GO:1902430)	1/9	0.039351981534194815	1.0	24.968789013732835	80.77924965633304	ABCA7
actin crosslink formation (GO:0051764)	1/9	0.039351981534194815	1.0	24.968789013732835	80.77924965633304	BAIAP2L2
neuron maturation (GO:0042551)	1/9	0.039351981534194815	1.0	24.968789013732835	80.77924965633304	PICK1
regulation of amyloid precursor protein biosynthetic process (GO:0042984)	1/9	0.039351981534194815	1.0	24.968789013732835	80.77924965633304	ABCA7
regulation of organ morphogenesis (GO:2000027)	1/9	0.039351981534194815	1.0	24.968789013732835	80.77924965633304	FGFR2
negative regulation of T cell apoptotic process (GO:0070233)	1/9	0.039351981534194815	1.0	24.968789013732835	80.77924965633304	TSC22D4
neuron projection organization (GO:0106027)	1/9	0.039351981534194815	1.0	24.968789013732835	80.77924965633304	PICK1
negative regulation of interferon-beta production (GO:0032688)	1/9	0.039351981534194815	1.0	24.968789013732835	80.77924965633304	RELB
fucose catabolic process (GO:0019317)	1/9	0.039351981534194815	1.0	24.968789013732835	80.77924965633304	FUT2
regulation of ER-associated ubiquitin-dependent protein catabolic process (GO:1903069)	1/9	0.039351981534194815	1.0	24.968789013732835	80.77924965633304	HERPUD1
regulation of morphogenesis of an epithelium (GO:1905330)	1/9	0.039351981534194815	1.0	24.968789013732835	80.77924965633304	FGFR2
ionotropic glutamate receptor signaling pathway (GO:0035235)	1/9	0.039351981534194815	1.0	24.968789013732835	80.77924965633304	GRIN3B
neurotrophin TRK receptor signaling pathway (GO:0048011)	1/9	0.039351981534194815	1.0	24.968789013732835	80.77924965633304	BCAR1
L-fucose catabolic process (GO:0042355)	1/9	0.039351981534194815	1.0	24.968789013732835	80.77924965633304	FUT2
lymphocyte differentiation (GO:0030098)	2/74	0.043013835075252756	1.0	6.0734892195566355	19.10861505679677	CR2;RELB
negative regulation of viral-induced cytoplasmic pattern recognition receptor signaling pathway (GO:0039532)	1/10	0.043628778176876784	1.0	22.471910112359552	70.38288306597595	NPLOC4
positive regulation of lipase activity (GO:0060193)	1/10	0.043628778176876784	1.0	22.471910112359552	70.38288306597595	FGFR2
detection of bacterium (GO:0016045)	1/10	0.043628778176876784	1.0	22.471910112359552	70.38288306597595	DMBT1
nuclear pore complex assembly (GO:0051292)	1/10	0.043628778176876784	1.0	22.471910112359552	70.38288306597595	TMEM170A
epithelial cell apoptotic process (GO:1904019)	1/10	0.043628778176876784	1.0	22.471910112359552	70.38288306597595	COL4A3
chloride ion homeostasis (GO:0055064)	1/10	0.043628778176876784	1.0	22.471910112359552	70.38288306597595	SLC12A5
regulation of Arp2/3 complex-mediated actin nucleation (GO:0034315)	1/10	0.043628778176876784	1.0	22.471910112359552	70.38288306597595	PICK1
regulation of lysosomal lumen pH (GO:0035751)	1/10	0.043628778176876784	1.0	22.471910112359552	70.38288306597595	TMEM199
regulation of phospholipase activity (GO:0010517)	1/10	0.043628778176876784	1.0	22.471910112359552	70.38288306597595	FGFR2
embryonic digestive tract morphogenesis (GO:0048557)	1/10	0.043628778176876784	1.0	22.471910112359552	70.38288306597595	FGFR2
aspartate family amino acid metabolic process (GO:0009066)	1/10	0.043628778176876784	1.0	22.471910112359552	70.38288306597595	NIT2
glutamine metabolic process (GO:0006541)	1/10	0.043628778176876784	1.0	22.471910112359552	70.38288306597595	NIT2
regulation of amyloid-beta clearance (GO:1900221)	1/10	0.043628778176876784	1.0	22.471910112359552	70.38288306597595	ABCA7
gland development (GO:0048732)	2/76	0.045130191441490705	1.0	5.913660555884092	18.32172574306058	TGFBR1;FGFR2
retinoid metabolic process (GO:0001523)	2/76	0.045130191441490705	1.0	5.913660555884092	18.32172574306058	ALDH1A2;RDH5
negative regulation of extrinsic apoptotic signaling pathway (GO:2001237)	2/77	0.04620262581847575	1.0	5.83685976944404	17.946701570767832	TNFRSF10A;TGFBR1
ERAD pathway (GO:0036503)	2/78	0.04728442648276601	1.0	5.762028233938346	17.583257202735183	NPLOC4;HERPUD1
negative regulation of amyloid precursor protein catabolic process (GO:1902992)	1/11	0.04788674820170976	1.0	20.42900919305414	62.082052468603145	ABCA7
positive regulation of mesenchymal cell proliferation (GO:0002053)	1/11	0.04788674820170976	1.0	20.42900919305414	62.082052468603145	FGFR2
photoreceptor cell development (GO:0042461)	1/11	0.04788674820170976	1.0	20.42900919305414	62.082052468603145	RORB
synaptonemal complex assembly (GO:0007130)	1/11	0.04788674820170976	1.0	20.42900919305414	62.082052468603145	STAG3
positive regulation of cytolysis (GO:0045919)	1/11	0.04788674820170976	1.0	20.42900919305414	62.082052468603145	CFHR1
cellular response to increased oxygen levels (GO:0036295)	1/11	0.04788674820170976	1.0	20.42900919305414	62.082052468603145	TMEM199
activation of cysteine-type endopeptidase activity involved in apoptotic signaling pathway (GO:0097296)	1/11	0.04788674820170976	1.0	20.42900919305414	62.082052468603145	TNFRSF10A
synaptonemal complex organization (GO:0070193)	1/11	0.04788674820170976	1.0	20.42900919305414	62.082052468603145	STAG3
response to sterol (GO:0036314)	1/11	0.04788674820170976	1.0	20.42900919305414	62.082052468603145	TGFBR1
rhodopsin mediated signaling pathway (GO:0016056)	1/11	0.04788674820170976	1.0	20.42900919305414	62.082052468603145	PDE6G
hepatocyte growth factor receptor signaling pathway (GO:0048012)	1/11	0.04788674820170976	1.0	20.42900919305414	62.082052468603145	BCAR1
activation of cysteine-type endopeptidase activity involved in apoptotic process (GO:0006919)	2/80	0.04947571741161961	1.0	5.617977528089888	16.889175770287235	COL4A3;TNFRSF10A
NIK/NF-kappaB signaling (GO:0038061)	2/81	0.050585004806927694	1.0	5.548619780829519	16.5576368111946	TNFRSF10A;RELB
DNA-templated transcription, initiation (GO:0006352)	3/187	0.05093489565672331	1.0	3.605119269362495	10.733186387669463	RORB;MED16;GTF2F1
PERK-mediated unfolded protein response (GO:0036499)	1/12	0.05212597345862037	1.0	18.726591760299623	55.320073475138884	HERPUD1
regulation of mesenchymal cell proliferation (GO:0010464)	1/12	0.05212597345862037	1.0	18.726591760299623	55.320073475138884	FGFR2
negative regulation of chondrocyte differentiation (GO:0032331)	1/12	0.05212597345862037	1.0	18.726591760299623	55.320073475138884	TGFBR1
protein insertion into membrane (GO:0051205)	1/12	0.05212597345862037	1.0	18.726591760299623	55.320073475138884	GRIN3B
eye photoreceptor cell development (GO:0042462)	1/12	0.05212597345862037	1.0	18.726591760299623	55.320073475138884	RORB
phospholipid efflux (GO:0033700)	1/12	0.05212597345862037	1.0	18.726591760299623	55.320073475138884	ABCA7
positive regulation of SMAD protein import into nucleus (GO:0060391)	1/12	0.05212597345862037	1.0	18.726591760299623	55.320073475138884	TGFBR1
eye photoreceptor cell differentiation (GO:0001754)	1/12	0.05212597345862037	1.0	18.726591760299623	55.320073475138884	RORB
negative regulation of NF-kappaB transcription factor activity (GO:0032088)	2/83	0.05283036156843496	1.0	5.414918099363748	15.923483004364114	USP7;NLRC5
regulation of type I interferon production (GO:0032479)	2/86	0.056263866722923495	1.0	5.226025607525477	15.03894825586575	NPLOC4;NLRC5
pathway-restricted SMAD protein phosphorylation (GO:0060389)	1/13	0.056346535448802366	1.0	17.28608470181504	49.71883358868058	TGFBR1
negative regulation of macrophage derived foam cell differentiation (GO:0010745)	1/13	0.056346535448802366	1.0	17.28608470181504	49.71883358868058	CETP
cardiocyte differentiation (GO:0035051)	1/13	0.056346535448802366	1.0	17.28608470181504	49.71883358868058	CBY1
negative regulation of cartilage development (GO:0061037)	1/13	0.056346535448802366	1.0	17.28608470181504	49.71883358868058	TGFBR1
high-density lipoprotein particle assembly (GO:0034380)	1/13	0.056346535448802366	1.0	17.28608470181504	49.71883358868058	ABCA7
positive regulation of ERAD pathway (GO:1904294)	1/13	0.056346535448802366	1.0	17.28608470181504	49.71883358868058	HERPUD1
leukocyte differentiation (GO:0002521)	1/13	0.056346535448802366	1.0	17.28608470181504	49.71883358868058	RELB
positive regulation of smoothened signaling pathway (GO:0045880)	1/13	0.056346535448802366	1.0	17.28608470181504	49.71883358868058	ULK3
neuron fate commitment (GO:0048663)	1/13	0.056346535448802366	1.0	17.28608470181504	49.71883358868058	TGFBR1
positive regulation of alpha-beta T cell proliferation (GO:0046641)	1/13	0.056346535448802366	1.0	17.28608470181504	49.71883358868058	CD55
protein kinase C-activating G-protein coupled receptor signaling pathway (GO:0007205)	1/13	0.056346535448802366	1.0	17.28608470181504	49.71883358868058	PICK1
regulation of cytolysis (GO:0042268)	1/13	0.056346535448802366	1.0	17.28608470181504	49.71883358868058	CFHR1
positive regulation of cardiac muscle cell proliferation (GO:0060045)	1/14	0.06054851533730227	1.0	16.051364365971107	45.01300688441096	FGFR2
regulation of protein modification by small protein conjugation or removal (GO:1903320)	1/14	0.06054851533730227	1.0	16.051364365971107	45.01300688441096	TGFBR1
thymus development (GO:0048538)	1/14	0.06054851533730227	1.0	16.051364365971107	45.01300688441096	TGFBR1
negative regulation of endoplasmic reticulum stress-induced intrinsic apoptotic signaling pathway (GO:1902236)	1/14	0.06054851533730227	1.0	16.051364365971107	45.01300688441096	HERPUD1
regulation of transferase activity (GO:0051338)	1/14	0.06054851533730227	1.0	16.051364365971107	45.01300688441096	NLRC5
regulation of lipase activity (GO:0060191)	1/14	0.06054851533730227	1.0	16.051364365971107	45.01300688441096	LIPC
pore complex assembly (GO:0046931)	1/14	0.06054851533730227	1.0	16.051364365971107	45.01300688441096	TMEM170A
endoplasmic reticulum tubular network organization (GO:0071786)	1/14	0.06054851533730227	1.0	16.051364365971107	45.01300688441096	TMEM170A
regulation of cell growth (GO:0001558)	3/202	0.06134852071094443	1.0	3.3374123929246857	9.315332808122038	TMEM97;TGFBR1;BCAR1
positive regulation of multicellular organismal process (GO:0051240)	3/203	0.06207571256751368	1.0	3.3209719377871254	9.230310959812137	ABCA7;TGFBR1;FGFR2
response to cholesterol (GO:0070723)	1/15	0.06473199395678342	1.0	14.9812734082397	41.01123150089865	TGFBR1
positive regulation of alpha-beta T cell activation (GO:0046635)	1/15	0.06473199395678342	1.0	14.9812734082397	41.01123150089865	CD55
cardiac muscle cell differentiation (GO:0055007)	1/15	0.06473199395678342	1.0	14.9812734082397	41.01123150089865	CBY1
glycerophospholipid catabolic process (GO:0046475)	1/15	0.06473199395678342	1.0	14.9812734082397	41.01123150089865	LIPC
negative regulation of protein processing (GO:0010955)	1/15	0.06473199395678342	1.0	14.9812734082397	41.01123150089865	CD55
retinoic acid metabolic process (GO:0042573)	1/15	0.06473199395678342	1.0	14.9812734082397	41.01123150089865	ALDH1A2
nuclear pore organization (GO:0006999)	1/15	0.06473199395678342	1.0	14.9812734082397	41.01123150089865	TMEM170A
digestive tract morphogenesis (GO:0048546)	1/15	0.06473199395678342	1.0	14.9812734082397	41.01123150089865	FGFR2
synaptic vesicle transport along microtubule (GO:0099517)	1/15	0.06473199395678342	1.0	14.9812734082397	41.01123150089865	BLOC1S3
positive regulation of cysteine-type endopeptidase activity involved in apoptotic signaling pathway (GO:2001269)	1/15	0.06473199395678342	1.0	14.9812734082397	41.01123150089865	TNFRSF10A
amide transport (GO:0042886)	1/15	0.06473199395678342	1.0	14.9812734082397	41.01123150089865	PLTP
phototransduction, visible light (GO:0007603)	1/15	0.06473199395678342	1.0	14.9812734082397	41.01123150089865	PDE6G
monovalent inorganic anion homeostasis (GO:0055083)	1/15	0.06473199395678342	1.0	14.9812734082397	41.01123150089865	SLC12A5
anterograde synaptic vesicle transport (GO:0048490)	1/15	0.06473199395678342	1.0	14.9812734082397	41.01123150089865	BLOC1S3
positive regulation of signal transduction (GO:0009967)	3/207	0.06502479753784636	1.0	3.2567985670086306	8.900786781491915	ULK3;TGFBR1;FGFR2
neural tube development (GO:0021915)	1/16	0.0688970518062023	1.0	14.04494382022472	37.57221757497294	ALDH1A2
regulation of actin nucleation (GO:0051125)	1/16	0.0688970518062023	1.0	14.04494382022472	37.57221757497294	PICK1
regulation of osteoblast proliferation (GO:0033688)	1/16	0.0688970518062023	1.0	14.04494382022472	37.57221757497294	FGFR2
bone morphogenesis (GO:0060349)	1/16	0.0688970518062023	1.0	14.04494382022472	37.57221757497294	FGFR2
regulation of SMAD protein import into nucleus (GO:0060390)	1/16	0.0688970518062023	1.0	14.04494382022472	37.57221757497294	TGFBR1
positive regulation of cardiac muscle tissue growth (GO:0055023)	1/16	0.0688970518062023	1.0	14.04494382022472	37.57221757497294	FGFR2
ruffle organization (GO:0031529)	1/16	0.0688970518062023	1.0	14.04494382022472	37.57221757497294	PLEKHA1
phosphatidylinositol acyl-chain remodeling (GO:0036149)	1/16	0.0688970518062023	1.0	14.04494382022472	37.57221757497294	PLA2G12A
regulation of RIG-I signaling pathway (GO:0039535)	1/16	0.0688970518062023	1.0	14.04494382022472	37.57221757497294	NPLOC4
cardiac epithelial to mesenchymal transition (GO:0060317)	1/16	0.0688970518062023	1.0	14.04494382022472	37.57221757497294	TGFBR1
activation of NF-kappaB-inducing kinase activity (GO:0007250)	1/16	0.0688970518062023	1.0	14.04494382022472	37.57221757497294	TNFRSF10A
artery development (GO:0060840)	1/16	0.0688970518062023	1.0	14.04494382022472	37.57221757497294	TGFBR1
negative regulation of transcription, DNA-templated (GO:0045892)	7/814	0.07054336014314978	1.0	1.9324738425862023	5.124007963203848	TSC22D4;CBY1;RORB;LHX9;FGFR2;IKZF5;RELB
neurotrophin signaling pathway (GO:0038179)	1/17	0.07304376905454353	1.0	13.218770654329147	34.589510131104255	BCAR1
pharyngeal system development (GO:0060037)	1/17	0.07304376905454353	1.0	13.218770654329147	34.589510131104255	TGFBR1
pigment granule transport (GO:0051904)	1/17	0.07304376905454353	1.0	13.218770654329147	34.589510131104255	BLOC1S3
negative regulation of immune effector process (GO:0002698)	1/17	0.07304376905454353	1.0	13.218770654329147	34.589510131104255	CD55
mesonephric tubule development (GO:0072164)	1/17	0.07304376905454353	1.0	13.218770654329147	34.589510131104255	FGFR2
melanosome transport (GO:0032402)	1/17	0.07304376905454353	1.0	13.218770654329147	34.589510131104255	BLOC1S3
platelet-derived growth factor receptor signaling pathway (GO:0048008)	1/17	0.07304376905454353	1.0	13.218770654329147	34.589510131104255	BCAR1
ureteric bud development (GO:0001657)	1/17	0.07304376905454353	1.0	13.218770654329147	34.589510131104255	FGFR2
regulation of kinase activity (GO:0043549)	2/102	0.07580136988597623	1.0	4.406256884776383	11.366551725590474	NLRC5;FGFR2
regulation of multicellular organism growth (GO:0040014)	1/18	0.07717222548711895	1.0	12.484394506866417	31.98146891595915	FGFR2
establishment of melanosome localization (GO:0032401)	1/18	0.07717222548711895	1.0	12.484394506866417	31.98146891595915	BLOC1S3
regulation of cellular response to growth factor stimulus (GO:0090287)	1/18	0.07717222548711895	1.0	12.484394506866417	31.98146891595915	FGFR2
DNA methylation (GO:0006306)	1/18	0.07717222548711895	1.0	12.484394506866417	31.98146891595915	PICK1
regulation of amyloid-beta formation (GO:1902003)	1/18	0.07717222548711895	1.0	12.484394506866417	31.98146891595915	ABCA7
regulation of lipopolysaccharide-mediated signaling pathway (GO:0031664)	1/18	0.07717222548711895	1.0	12.484394506866417	31.98146891595915	CD55
heart trabecula morphogenesis (GO:0061384)	1/18	0.07717222548711895	1.0	12.484394506866417	31.98146891595915	TGFBR1
anion homeostasis (GO:0055081)	1/18	0.07717222548711895	1.0	12.484394506866417	31.98146891595915	CETP
positive regulation of actin cytoskeleton reorganization (GO:2000251)	1/18	0.07717222548711895	1.0	12.484394506866417	31.98146891595915	BAIAP2L2
endoplasmic reticulum calcium ion homeostasis (GO:0032469)	1/18	0.07717222548711895	1.0	12.484394506866417	31.98146891595915	HERPUD1
phosphatidylglycerol acyl-chain remodeling (GO:0036148)	1/18	0.07717222548711895	1.0	12.484394506866417	31.98146891595915	PLA2G12A
B cell receptor signaling pathway (GO:0050853)	2/105	0.07967533472864029	1.0	4.280363830925629	10.828443948688214	PLEKHA1;BCAR1
striated muscle cell differentiation (GO:0051146)	1/19	0.081282500607778	1.0	11.827321111768184	29.684500653738727	CBY1
negative regulation of smoothened signaling pathway (GO:0045879)	1/19	0.081282500607778	1.0	11.827321111768184	29.684500653738727	ULK3
histone deubiquitination (GO:0016578)	1/19	0.081282500607778	1.0	11.827321111768184	29.684500653738727	USP7
error-free translesion synthesis (GO:0070987)	1/19	0.081282500607778	1.0	11.827321111768184	29.684500653738727	NPLOC4
positive regulation of phospholipase activity (GO:0010518)	1/19	0.081282500607778	1.0	11.827321111768184	29.684500653738727	FGFR2
regulation of myotube differentiation (GO:0010830)	1/19	0.081282500607778	1.0	11.827321111768184	29.684500653738727	DMPK
morphogenesis of an epithelium (GO:0002009)	1/19	0.081282500607778	1.0	11.827321111768184	29.684500653738727	FGFR2
activin receptor signaling pathway (GO:0032924)	1/19	0.081282500607778	1.0	11.827321111768184	29.684500653738727	TGFBR1
endosomal transport (GO:0016197)	3/230	0.08319251643073021	1.0	2.9311187103077674	7.288513576784924	DENND1B;BLOC1S3;TBC1D23
positive regulation of epithelial cell proliferation (GO:0050679)	2/108	0.08361006299577632	1.0	4.161464835622139	10.32705532822549	TGFBR1;FGFR2
regulation of response to external stimulus (GO:0032101)	2/108	0.08361006299577632	1.0	4.161464835622139	10.32705532822549	PDE6G;CD55
apoptotic process (GO:0006915)	3/232	0.08486615302280896	1.0	2.905850445563735	7.167802985009897	DMPK;CASP6;TNFRSF10A
monocarboxylic acid metabolic process (GO:0032787)	2/109	0.08493475071440275	1.0	4.123286259148542	10.167495952711377	ALDH1A2;NIT2
vacuolar acidification (GO:0007035)	1/20	0.08537467354402693	1.0	11.235955056179776	27.64837960547577	TMEM199
negative regulation of innate immune response (GO:0045824)	1/20	0.08537467354402693	1.0	11.235955056179776	27.64837960547577	NLRC5
regulation of endoplasmic reticulum stress-induced intrinsic apoptotic signaling pathway (GO:1902235)	1/20	0.08537467354402693	1.0	11.235955056179776	27.64837960547577	HERPUD1
immune response-activating cell surface receptor signaling pathway (GO:0002429)	1/20	0.08537467354402693	1.0	11.235955056179776	27.64837960547577	BCAR1
synapsis (GO:0007129)	1/20	0.08537467354402693	1.0	11.235955056179776	27.64837960547577	STAG3
glial cell development (GO:0021782)	1/20	0.08537467354402693	1.0	11.235955056179776	27.64837960547577	PICK1
regulation of lipoprotein lipase activity (GO:0051004)	1/20	0.08537467354402693	1.0	11.235955056179776	27.64837960547577	LIPC
embryonic digestive tract development (GO:0048566)	1/20	0.08537467354402693	1.0	11.235955056179776	27.64837960547577	FGFR2
melanosome localization (GO:0032400)	1/20	0.08537467354402693	1.0	11.235955056179776	27.64837960547577	BLOC1S3
regulation of cholesterol transport (GO:0032374)	1/20	0.08537467354402693	1.0	11.235955056179776	27.64837960547577	CETP
regulation of fibroblast growth factor receptor signaling pathway (GO:0040036)	1/20	0.08537467354402693	1.0	11.235955056179776	27.64837960547577	FGFR2
positive regulation of cysteine-type endopeptidase activity involved in apoptotic process (GO:0043280)	2/110	0.08626585647226409	1.0	4.085801838610827	10.0115276682781	COL4A3;TNFRSF10A
regulation of Wnt signaling pathway (GO:0030111)	2/110	0.08626585647226409	1.0	4.085801838610827	10.0115276682781	CBY1;FGFR2
activation of protein kinase activity (GO:0032147)	3/234	0.0865542387513687	1.0	2.881014116969173	7.049795517033	PILRB;TNFRSF10A;TGFBR1
negative regulation of cytokine production (GO:0001818)	2/111	0.08760329847908646	1.0	4.048992813037757	9.859040906479729	NPLOC4;NLRC5
cellular response to insulin stimulus (GO:0032869)	2/111	0.08760329847908646	1.0	4.048992813037757	9.859040906479729	BAIAP2L2;BCAR1
phospholipid translocation (GO:0045332)	1/21	0.0894488230927171	1.0	10.700909577314071	25.8329441012988	ABCA7
positive regulation of cellular component movement (GO:0051272)	1/21	0.0894488230927171	1.0	10.700909577314071	25.8329441012988	TGFBR1
positive regulation of receptor internalization (GO:0002092)	1/21	0.0894488230927171	1.0	10.700909577314071	25.8329441012988	PICK1
steroid hormone mediated signaling pathway (GO:0043401)	1/21	0.0894488230927171	1.0	10.700909577314071	25.8329441012988	MED16
phosphatidylserine acyl-chain remodeling (GO:0036150)	1/21	0.0894488230927171	1.0	10.700909577314071	25.8329441012988	PLA2G12A
ventricular septum morphogenesis (GO:0060412)	1/21	0.0894488230927171	1.0	10.700909577314071	25.8329441012988	TGFBR1
cellular response to alkaloid (GO:0071312)	1/21	0.0894488230927171	1.0	10.700909577314071	25.8329441012988	CASP6
ventricular cardiac muscle tissue development (GO:0003229)	1/21	0.0894488230927171	1.0	10.700909577314071	25.8329441012988	FGFR2
branched-chain amino acid catabolic process (GO:0009083)	1/21	0.0894488230927171	1.0	10.700909577314071	25.8329441012988	ACADSB
negative regulation of response to endoplasmic reticulum stress (GO:1903573)	1/22	0.09350502774722416	1.0	10.21450459652707	24.205720852253435	HERPUD1
branched-chain amino acid metabolic process (GO:0009081)	1/22	0.09350502774722416	1.0	10.21450459652707	24.205720852253435	ACADSB
regulation of interferon-gamma-mediated signaling pathway (GO:0060334)	1/22	0.09350502774722416	1.0	10.21450459652707	24.205720852253435	NLRC5
sterol transport (GO:0015918)	1/22	0.09350502774722416	1.0	10.21450459652707	24.205720852253435	CETP
lipid translocation (GO:0034204)	1/22	0.09350502774722416	1.0	10.21450459652707	24.205720852253435	ABCA7
triglyceride catabolic process (GO:0019433)	1/22	0.09350502774722416	1.0	10.21450459652707	24.205720852253435	LIPC
digestive system development (GO:0055123)	1/22	0.09350502774722416	1.0	10.21450459652707	24.205720852253435	FGFR2
outflow tract septum morphogenesis (GO:0003148)	1/22	0.09350502774722416	1.0	10.21450459652707	24.205720852253435	FGFR2
inner ear morphogenesis (GO:0042472)	1/22	0.09350502774722416	1.0	10.21450459652707	24.205720852253435	FGFR2
phosphatidylglycerol metabolic process (GO:0046471)	1/22	0.09350502774722416	1.0	10.21450459652707	24.205720852253435	PLA2G12A
phosphorylation (GO:0016310)	4/387	0.09418271786157269	1.0	2.322678047789101	5.487370034950356	DMPK;PICK1;TGFBR1;IP6K3
regulation of monooxygenase activity (GO:0032768)	1/23	0.09754336559977708	1.0	9.770395701025892	22.740187830769493	NOSTRIN
cholesterol efflux (GO:0033344)	1/23	0.09754336559977708	1.0	9.770395701025892	22.740187830769493	ABCA7
cellular response to ammonium ion (GO:0071242)	1/23	0.09754336559977708	1.0	9.770395701025892	22.740187830769493	CASP6
melanosome organization (GO:0032438)	1/23	0.09754336559977708	1.0	9.770395701025892	22.740187830769493	BLOC1S3
regulation of telomere capping (GO:1904353)	1/23	0.09754336559977708	1.0	9.770395701025892	22.740187830769493	USP7
regulation of chondrocyte differentiation (GO:0032330)	1/23	0.09754336559977708	1.0	9.770395701025892	22.740187830769493	TGFBR1
cellular amino acid catabolic process (GO:0009063)	1/23	0.09754336559977708	1.0	9.770395701025892	22.740187830769493	ACADSB
glutamine family amino acid metabolic process (GO:0009064)	1/23	0.09754336559977708	1.0	9.770395701025892	22.740187830769493	NIT2
actin filament organization (GO:0007015)	2/121	0.10130863556375021	1.0	3.714365307828025	8.504349982133256	BAIAP2L2;BCAR1
regulation of immune response (GO:0050776)	3/252	0.10237547234067124	1.0	2.675227394328518	6.097132485262859	DENND1B;PILRB;PILRA
regulation of cell differentiation (GO:0045595)	2/122	0.10271054399175532	1.0	3.6839196905507463	8.384013628413866	TGFBR1;FGFR2
cellular calcium ion homeostasis (GO:0006874)	2/124	0.10553048523973926	1.0	3.624501631025734	8.150617644756883	DMPK;HERPUD1
dendritic spine organization (GO:0097061)	1/25	0.10556675179604057	1.0	8.98876404494382	20.210443215299392	PICK1
ear morphogenesis (GO:0042471)	1/25	0.10556675179604057	1.0	8.98876404494382	20.210443215299392	FGFR2
receptor clustering (GO:0043113)	1/25	0.10556675179604057	1.0	8.98876404494382	20.210443215299392	PICK1
negative regulation of proteasomal ubiquitin-dependent protein catabolic process (GO:0032435)	1/25	0.10556675179604057	1.0	8.98876404494382	20.210443215299392	USP7
cellular senescence (GO:0090398)	1/25	0.10556675179604057	1.0	8.98876404494382	20.210443215299392	ULK3
organic anion transport (GO:0015711)	2/125	0.10694836974245182	1.0	3.595505617977528	8.037425929868698	CETP;PLTP
antigen receptor-mediated signaling pathway (GO:0050851)	3/258	0.1078900756012211	1.0	2.6130128037627385	5.818245071058599	DENND1B;PLEKHA1;BCAR1
regulation of apoptotic signaling pathway (GO:2001233)	1/26	0.1095519547385849	1.0	8.64304235090752	19.11284675672924	TGFBR1
response to alcohol (GO:0097305)	1/26	0.1095519547385849	1.0	8.64304235090752	19.11284675672924	TGFBR1
regulation of telomere maintenance (GO:0032204)	1/26	0.1095519547385849	1.0	8.64304235090752	19.11284675672924	USP7
protein import into nucleus, translocation (GO:0000060)	1/26	0.1095519547385849	1.0	8.64304235090752	19.11284675672924	CEP57
glial cell differentiation (GO:0010001)	1/26	0.1095519547385849	1.0	8.64304235090752	19.11284675672924	PICK1
respiratory tube development (GO:0030323)	1/26	0.1095519547385849	1.0	8.64304235090752	19.11284675672924	FGFR2
potassium ion homeostasis (GO:0055075)	1/26	0.1095519547385849	1.0	8.64304235090752	19.11284675672924	SLC12A5
positive regulation of protein kinase B signaling (GO:0051897)	2/128	0.11123280007717387	1.0	3.51123595505618	7.711130533484586	TGFBR1;FGFR2
phosphatidylethanolamine acyl-chain remodeling (GO:0036152)	1/27	0.11351960008435957	1.0	8.322929671244278	18.108861997516478	PLA2G12A
endocrine system development (GO:0035270)	1/27	0.11351960008435957	1.0	8.322929671244278	18.108861997516478	TGFBR1
regulation of rhodopsin mediated signaling pathway (GO:0022400)	1/27	0.11351960008435957	1.0	8.322929671244278	18.108861997516478	PDE6G
monovalent inorganic cation homeostasis (GO:0055067)	1/27	0.11351960008435957	1.0	8.322929671244278	18.108861997516478	SLC12A5
fat-soluble vitamin metabolic process (GO:0006775)	1/27	0.11351960008435957	1.0	8.322929671244278	18.108861997516478	ALDH1A2
phosphatidylserine metabolic process (GO:0006658)	1/28	0.11746976428394924	1.0	8.025682182985554	17.187594733184024	PLA2G12A
phosphatidylcholine acyl-chain remodeling (GO:0036151)	1/28	0.11746976428394924	1.0	8.025682182985554	17.187594733184024	PLA2G12A
negative regulation of osteoblast differentiation (GO:0045668)	1/28	0.11746976428394924	1.0	8.025682182985554	17.187594733184024	RORB
negative regulation of synaptic transmission (GO:0050805)	1/28	0.11746976428394924	1.0	8.025682182985554	17.187594733184024	PICK1
extrinsic apoptotic signaling pathway via death domain receptors (GO:0008625)	1/28	0.11746976428394924	1.0	8.025682182985554	17.187594733184024	TNFRSF10A
endocytic recycling (GO:0032456)	1/28	0.11746976428394924	1.0	8.025682182985554	17.187594733184024	DENND1B
regulation of programmed cell death (GO:0043067)	3/269	0.11829410128466898	1.0	2.506160979073556	5.349604540124306	CASP6;TNFRSF10A;BCAR1
ventricular septum development (GO:0003281)	1/29	0.12140252351049088	1.0	7.748934521503293	16.33974129276002	TGFBR1
cellular response to hydrogen peroxide (GO:0070301)	1/29	0.12140252351049088	1.0	7.748934521503293	16.33974129276002	PLEKHA1
negative regulation of homeostatic process (GO:0032845)	1/29	0.12140252351049088	1.0	7.748934521503293	16.33974129276002	TSC22D4
negative regulation of proteasomal protein catabolic process (GO:1901799)	1/29	0.12140252351049088	1.0	7.748934521503293	16.33974129276002	USP7
regulation of receptor internalization (GO:0002090)	1/29	0.12140252351049088	1.0	7.748934521503293	16.33974129276002	PICK1
regulation of macrophage derived foam cell differentiation (GO:0010743)	1/30	0.12531795355668543	1.0	7.49063670411985	15.557311930890291	CETP
collagen fibril organization (GO:0030199)	1/30	0.12531795355668543	1.0	7.49063670411985	15.557311930890291	TGFBR1
respiratory system development (GO:0060541)	1/30	0.12531795355668543	1.0	7.49063670411985	15.557311930890291	FGFR2
lung development (GO:0030324)	1/30	0.12531795355668543	1.0	7.49063670411985	15.557311930890291	FGFR2
B cell proliferation (GO:0042100)	1/30	0.12531795355668543	1.0	7.49063670411985	15.557311930890291	CR2
response to cytokine (GO:0034097)	2/139	0.1273100211373107	1.0	3.233368361490583	6.664392711594373	ALDH1A2;RELB
cellular response to growth factor stimulus (GO:0071363)	2/140	0.12879816674402733	1.0	3.2102728731942216	6.579482179027301	TGFBR1;BCAR1
neuron differentiation (GO:0030182)	2/140	0.12879816674402733	1.0	3.2102728731942216	6.579482179027301	RORB;TGFBR1
artery morphogenesis (GO:0048844)	1/31	0.1292161299361437	1.0	7.249003262051468	14.833409573897013	TGFBR1
regulation of actin cytoskeleton reorganization (GO:2000249)	1/31	0.1292161299361437	1.0	7.249003262051468	14.833409573897013	BAIAP2L2
regulation of developmental growth (GO:0048638)	1/31	0.1292161299361437	1.0	7.249003262051468	14.833409573897013	FGFR2
acylglycerol catabolic process (GO:0046464)	1/31	0.1292161299361437	1.0	7.249003262051468	14.833409573897013	LIPC
regulation of cellular component organization (GO:0051128)	2/141	0.1302904525007899	1.0	3.187504980476532	6.496100313158162	TMEM97;BCAR1
negative regulation of sequence-specific DNA binding transcription factor activity (GO:0043433)	2/141	0.1302904525007899	1.0	3.187504980476532	6.496100313158162	USP7;NLRC5
negative regulation of signal transduction (GO:0009968)	3/284	0.13305756930508708	1.0	2.3737933217281215	4.787877969209848	CBY1;ULK3;FGFR2
secondary alcohol metabolic process (GO:1902652)	1/32	0.13309712776754717	1.0	7.02247191011236	14.162051498043866	CETP
anterograde axonal transport (GO:0008089)	1/32	0.13309712776754717	1.0	7.02247191011236	14.162051498043866	BLOC1S3
negative regulation of extrinsic apoptotic signaling pathway via death domain receptors (GO:1902042)	1/32	0.13309712776754717	1.0	7.02247191011236	14.162051498043866	TNFRSF10A
cellular protein complex assembly (GO:0043623)	2/145	0.13629970083474308	1.0	3.0995738086013174	6.177137962603325	PILRB;TMEM170A
neuron development (GO:0048666)	2/145	0.13629970083474308	1.0	3.0995738086013174	6.177137962603325	BLOC1S3;TBC1D23
negative regulation of nucleic acid-templated transcription (GO:1903507)	4/445	0.13684581824444797	1.0	2.01994697639187	4.017473351712752	TSC22D4;CBY1;RORB;LHX9
7-methylguanosine mRNA capping (GO:0006370)	1/33	0.13696102192977636	1.0	6.809669731018046	13.538024549516942	GTF2F1
7-methylguanosine RNA capping (GO:0009452)	1/33	0.13696102192977636	1.0	6.809669731018046	13.538024549516942	GTF2F1
sister chromatid segregation (GO:0000819)	1/33	0.13696102192977636	1.0	6.809669731018046	13.538024549516942	CEP57
peptidyl-serine phosphorylation (GO:0018105)	2/146	0.1378117194828834	1.0	3.0783438510081576	6.100867714247425	DMPK;TGFBR1
positive regulation of MAPK cascade (GO:0043410)	3/290	0.1391370696603421	1.0	2.324680356450988	4.5849571152502255	TNFRSF10A;ABCA7;FGFR2
skeletal system development (GO:0001501)	2/147	0.13932749453118137	1.0	3.057402736375449	6.02592078661513	TGFBR1;FGFR2
activation of MAPKK activity (GO:0000186)	1/34	0.14080788692300278	1.0	6.609385327164573	12.956766832444389	TGFBR1
positive regulation of cytokine-mediated signaling pathway (GO:0001961)	1/34	0.14080788692300278	1.0	6.609385327164573	12.956766832444389	NLRC5
cellular response to glucose starvation (GO:0042149)	1/34	0.14080788692300278	1.0	6.609385327164573	12.956766832444389	PICK1
embryonic organ morphogenesis (GO:0048562)	1/34	0.14080788692300278	1.0	6.609385327164573	12.956766832444389	FGFR2
stem cell differentiation (GO:0048863)	1/34	0.14080788692300278	1.0	6.609385327164573	12.956766832444389	FGFR2
bone development (GO:0060348)	1/35	0.1446377969445029	1.0	6.420545746388443	12.414270393297599	FGFR2
anterior/posterior pattern specification (GO:0009952)	1/35	0.1446377969445029	1.0	6.420545746388443	12.414270393297599	TGFBR1
regulation of interferon-beta production (GO:0032648)	1/35	0.1446377969445029	1.0	6.420545746388443	12.414270393297599	RELB
endoplasmic reticulum organization (GO:0007029)	1/35	0.1446377969445029	1.0	6.420545746388443	12.414270393297599	TMEM170A
positive regulation of NIK/NF-kappaB signaling (GO:1901224)	1/36	0.1484508259039028	1.0	6.242197253433209	11.907000713309388	TNFRSF10A
antibacterial humoral response (GO:0019731)	1/36	0.1484508259039028	1.0	6.242197253433209	11.907000713309388	DMBT1
negative regulation of protein kinase B signaling (GO:0051898)	1/36	0.1484508259039028	1.0	6.242197253433209	11.907000713309388	PLEKHA1
actin filament bundle organization (GO:0061572)	1/36	0.1484508259039028	1.0	6.242197253433209	11.907000713309388	BAIAP2L2
organophosphate biosynthetic process (GO:0090407)	1/37	0.15224704731157518	1.0	6.0734892195566355	11.431829737409208	IP6K3
glutamate receptor signaling pathway (GO:0007215)	1/37	0.15224704731157518	1.0	6.0734892195566355	11.431829737409208	GRIN3B
Wnt signaling pathway, calcium modulating pathway (GO:0007223)	1/37	0.15224704731157518	1.0	6.0734892195566355	11.431829737409208	PDE6G
cardiac muscle tissue development (GO:0048738)	1/37	0.15224704731157518	1.0	6.0734892195566355	11.431829737409208	CBY1
regulation of blood circulation (GO:1903522)	1/37	0.15224704731157518	1.0	6.0734892195566355	11.431829737409208	DMPK
acylglycerol metabolic process (GO:0006639)	1/37	0.15224704731157518	1.0	6.0734892195566355	11.431829737409208	CETP
regulation of muscle cell differentiation (GO:0051147)	1/37	0.15224704731157518	1.0	6.0734892195566355	11.431829737409208	FGFR2
regulation of nitric-oxide synthase activity (GO:0050999)	1/37	0.15224704731157518	1.0	6.0734892195566355	11.431829737409208	NOSTRIN
spermatid development (GO:0007286)	1/37	0.15224704731157518	1.0	6.0734892195566355	11.431829737409208	CEP57
lymphocyte proliferation (GO:0046651)	1/37	0.15224704731157518	1.0	6.0734892195566355	11.431829737409208	CR2
cardiac muscle tissue morphogenesis (GO:0055008)	1/37	0.15224704731157518	1.0	6.0734892195566355	11.431829737409208	FGFR2
axonal transport (GO:0098930)	1/37	0.15224704731157518	1.0	6.0734892195566355	11.431829737409208	BLOC1S3
actin filament bundle assembly (GO:0051017)	1/38	0.15602653445049328	1.0	5.913660555884092	10.98597985550174	BAIAP2L2
regulation of metal ion transport (GO:0010959)	1/38	0.15602653445049328	1.0	5.913660555884092	10.98597985550174	GRIN3B
positive regulation of stress fiber assembly (GO:0051496)	1/38	0.15602653445049328	1.0	5.913660555884092	10.98597985550174	TGFBR1
epithelial to mesenchymal transition (GO:0001837)	1/38	0.15602653445049328	1.0	5.913660555884092	10.98597985550174	TGFBR1
protein peptidyl-prolyl isomerization (GO:0000413)	1/38	0.15602653445049328	1.0	5.913660555884092	10.98597985550174	PPIL3
potassium ion import (GO:0010107)	1/39	0.15978936023630683	1.0	5.762028233938346	10.566976834439043	SLC12A5
regulation of ossification (GO:0030278)	1/39	0.15978936023630683	1.0	5.762028233938346	10.566976834439043	FGFR2
positive regulation of innate immune response (GO:0045089)	1/39	0.15978936023630683	1.0	5.762028233938346	10.566976834439043	NLRC5
retina homeostasis (GO:0001895)	1/39	0.15978936023630683	1.0	5.762028233938346	10.566976834439043	ARMS2
chemical homeostasis (GO:0048878)	1/39	0.15978936023630683	1.0	5.762028233938346	10.566976834439043	CETP
negative regulation of intracellular signal transduction (GO:1902532)	2/162	0.1624736258776008	1.0	2.7743098904147594	5.041585775215632	PLEKHA1;HERPUD1
positive regulation of phagocytosis (GO:0050766)	1/40	0.16353559727600164	1.0	5.617977528089888	10.172610067415425	ABCA7
regulation of extrinsic apoptotic signaling pathway via death domain receptors (GO:1902041)	1/40	0.16353559727600164	1.0	5.617977528089888	10.172610067415425	TNFRSF10A
regulation of type I interferon-mediated signaling pathway (GO:0060338)	1/40	0.16353559727600164	1.0	5.617977528089888	10.172610067415425	NLRC5
neuron projection morphogenesis (GO:0048812)	2/164	0.16561181995785237	1.0	2.740476842970677	4.927675152154244	NYAP1;FGFR2
T cell receptor signaling pathway (GO:0050852)	2/164	0.16561181995785237	1.0	2.740476842970677	4.927675152154244	DENND1B;BCAR1
neutrophil degranulation (GO:0043312)	4/480	0.16579448688131238	1.0	1.8726591760299625	3.36518031545757	CNN2;LILRA3;NIT2;CD55
glycerophospholipid biosynthetic process (GO:0046474)	2/165	0.1671850011425685	1.0	2.723867892407218	4.872057986899513	PLA2G12A;PLEKHA1
regulation of viral transcription (GO:0046782)	1/41	0.16726531789712742	1.0	5.480953685941354	9.800898861818323	GTF2F1
peptidyl-proline modification (GO:0018208)	1/41	0.16726531789712742	1.0	5.480953685941354	9.800898861818323	PPIL3
androgen receptor signaling pathway (GO:0030521)	1/41	0.16726531789712742	1.0	5.480953685941354	9.800898861818323	MED16
phosphatidic acid biosynthetic process (GO:0006654)	1/41	0.16726531789712742	1.0	5.480953685941354	9.800898861818323	PLA2G12A
negative regulation of cytokine-mediated signaling pathway (GO:0001960)	1/41	0.16726531789712742	1.0	5.480953685941354	9.800898861818323	NLRC5
positive regulation of epithelial to mesenchymal transition (GO:0010718)	1/41	0.16726531789712742	1.0	5.480953685941354	9.800898861818323	TGFBR1
sensory organ development (GO:0007423)	1/41	0.16726531789712742	1.0	5.480953685941354	9.800898861818323	BLOC1S3
neutrophil activation involved in immune response (GO:0002283)	4/484	0.16923693884032412	1.0	1.8571826539140126	3.299202416153897	CNN2;LILRA3;NIT2;CD55
odontogenesis (GO:0042476)	1/42	0.170978594073258	1.0	5.350454788657036	9.450063730194731	FGFR2
regulation of phagocytosis (GO:0050764)	1/42	0.170978594073258	1.0	5.350454788657036	9.450063730194731	ABCA7
phosphatidic acid metabolic process (GO:0046473)	1/42	0.170978594073258	1.0	5.350454788657036	9.450063730194731	PLA2G12A
positive regulation of viral transcription (GO:0050434)	1/42	0.170978594073258	1.0	5.350454788657036	9.450063730194731	GTF2F1
positive regulation of cell division (GO:0051781)	1/42	0.170978594073258	1.0	5.350454788657036	9.450063730194731	FGFR2
positive regulation of receptor-mediated endocytosis (GO:0048260)	1/42	0.170978594073258	1.0	5.350454788657036	9.450063730194731	PICK1
neutrophil mediated immunity (GO:0002446)	4/488	0.17270499778997941	1.0	1.8419598452753732	3.23479527556701	CNN2;LILRA3;NIT2;CD55
cellular response to retinoic acid (GO:0071300)	1/43	0.1746754974797397	1.0	5.226025607525477	9.118501837037414	RORB
translesion synthesis (GO:0019985)	1/43	0.1746754974797397	1.0	5.226025607525477	9.118501837037414	NPLOC4
peptidyl-serine modification (GO:0018209)	2/171	0.17667787254693948	1.0	2.62829358039293	4.555955407332065	DMPK;TGFBR1
cardiac ventricle morphogenesis (GO:0003208)	1/44	0.1783560995279207	1.0	5.107252298263535	8.804765924402307	FGFR2
response to unfolded protein (GO:0006986)	1/44	0.1783560995279207	1.0	5.107252298263535	8.804765924402307	HERPUD1
response to hydrogen peroxide (GO:0042542)	1/44	0.1783560995279207	1.0	5.107252298263535	8.804765924402307	PLEKHA1
eye development (GO:0001654)	1/44	0.1783560995279207	1.0	5.107252298263535	8.804765924402307	BLOC1S3
digestive tract development (GO:0048565)	1/44	0.1783560995279207	1.0	5.107252298263535	8.804765924402307	FGFR2
regulation of multicellular organismal development (GO:2000026)	1/44	0.1783560995279207	1.0	5.107252298263535	8.804765924402307	TGFBR1
positive regulation of actin filament bundle assembly (GO:0032233)	1/45	0.18202047121167578	1.0	4.993757802746567	8.50754616252494	TGFBR1
positive regulation of viral process (GO:0048524)	1/45	0.18202047121167578	1.0	4.993757802746567	8.50754616252494	GTF2F1
negative regulation of immune system process (GO:0002683)	1/45	0.18202047121167578	1.0	4.993757802746567	8.50754616252494	TSC22D4
protein autophosphorylation (GO:0046777)	2/176	0.18465326390192768	1.0	2.5536261491317673	4.313777992046196	ULK3;FGFR2
metal ion homeostasis (GO:0055065)	1/46	0.1856686833588573	1.0	4.885197850512946	8.225654449853714	SLC12A5
protein complex subunit organization (GO:0071822)	1/46	0.1856686833588573	1.0	4.885197850512946	8.225654449853714	TGFBR1
negative regulation of ossification (GO:0030279)	1/46	0.1856686833588573	1.0	4.885197850512946	8.225654449853714	RORB
mitochondrial electron transport, NADH to ubiquinone (GO:0006120)	1/47	0.18930080636958044	1.0	4.781257470714798	7.958010810574777	NDUFB3
interleukin-12-mediated signaling pathway (GO:0035722)	1/47	0.18930080636958044	1.0	4.781257470714798	7.958010810574777	CNN2
regulation of cellular component movement (GO:0051270)	1/47	0.18930080636958044	1.0	4.781257470714798	7.958010810574777	TGFBR1
cellular response to interleukin-12 (GO:0071349)	1/47	0.18930080636958044	1.0	4.781257470714798	7.958010810574777	CNN2
positive regulation of cell motility (GO:2000147)	2/180	0.1910713304386067	1.0	2.4968789013732837	4.132605400398901	TGFBR1;BCAR1
inositol phosphate metabolic process (GO:0043647)	1/48	0.19291691042065512	1.0	4.681647940074906	7.703631548366134	IP6K3
positive regulation of pathway-restricted SMAD protein phosphorylation (GO:0010862)	1/48	0.19291691042065512	1.0	4.681647940074906	7.703631548366134	TGFBR1
peptide cross-linking (GO:0018149)	1/48	0.19291691042065512	1.0	4.681647940074906	7.703631548366134	ABCA7
polyol metabolic process (GO:0019751)	1/48	0.19291691042065512	1.0	4.681647940074906	7.703631548366134	IP6K3
fatty acid biosynthetic process (GO:0006633)	1/48	0.19291691042065512	1.0	4.681647940074906	7.703631548366134	LIPC
regulation of intrinsic apoptotic signaling pathway (GO:2001242)	1/48	0.19291691042065512	1.0	4.681647940074906	7.703631548366134	HERPUD1
negative regulation of cellular macromolecule biosynthetic process (GO:2000113)	4/513	0.19492690712931404	1.0	1.7521957202619531	2.865068884807961	TSC22D4;CBY1;RORB;LHX9
lipid homeostasis (GO:0055088)	1/50	0.20010134077429026	1.0	4.49438202247191	7.231152075926774	CETP
protein heterooligomerization (GO:0051291)	1/50	0.20010134077429026	1.0	4.49438202247191	7.231152075926774	IKZF5
heart morphogenesis (GO:0003007)	1/51	0.20366980586080288	1.0	4.406256884776383	7.011479159310888	TGFBR1
wound healing (GO:0042060)	1/51	0.20366980586080288	1.0	4.406256884776383	7.011479159310888	TGFBR1
blood circulation (GO:0008015)	1/51	0.20366980586080288	1.0	4.406256884776383	7.011479159310888	COL4A3
peptidyl-tyrosine modification (GO:0018212)	1/52	0.20722252957067647	1.0	4.32152117545376	6.801910289795381	FGFR2
positive regulation of actin filament polymerization (GO:0030838)	1/52	0.20722252957067647	1.0	4.32152117545376	6.801910289795381	BAIAP2L2
plasma membrane bounded cell projection morphogenesis (GO:0120039)	1/53	0.21075958057773525	1.0	4.239983040067839	6.601811421199227	NYAP1
B cell differentiation (GO:0030183)	1/53	0.21075958057773525	1.0	4.239983040067839	6.601811421199227	CR2
regulation of calcium ion transport (GO:0051924)	1/53	0.21075958057773525	1.0	4.239983040067839	6.601811421199227	GRIN3B
positive regulation of protein import into nucleus (GO:0042307)	1/54	0.2142810272062562	1.0	4.161464835622139	6.410598893981849	TGFBR1
negative regulation of cellular response to transforming growth factor beta stimulus (GO:1903845)	1/54	0.2142810272062562	1.0	4.161464835622139	6.410598893981849	TGFBR1
regulation of cellular catabolic process (GO:0031329)	1/56	0.2212773793367176	1.0	4.012841091492777	6.0527217268690165	ULK3
negative regulation of transforming growth factor beta receptor signaling pathway (GO:0030512)	1/56	0.2212773793367176	1.0	4.012841091492777	6.0527217268690165	TGFBR1
fat cell differentiation (GO:0045444)	1/56	0.2212773793367176	1.0	4.012841091492777	6.0527217268690165	CBY1
organonitrogen compound catabolic process (GO:1901565)	1/57	0.2247524201032408	1.0	3.9424403705893947	5.8851008780191485	LIPC
cellular iron ion homeostasis (GO:0006879)	1/57	0.2247524201032408	1.0	3.9424403705893947	5.8851008780191485	TMEM199
autophagosome organization (GO:1905037)	1/57	0.2247524201032408	1.0	3.9424403705893947	5.8851008780191485	ULK3
positive regulation of ERK1 and ERK2 cascade (GO:0070374)	2/202	0.226830924204776	1.0	2.224941595283124	3.3008129187098225	ABCA7;FGFR2
protein homotetramerization (GO:0051289)	1/58	0.22821212699408147	1.0	3.8744672607516466	5.724446729993655	CBY1
I-kappaB kinase/NF-kappaB signaling (GO:0007249)	1/58	0.22821212699408147	1.0	3.8744672607516466	5.724446729993655	RELB
response to retinoic acid (GO:0032526)	1/58	0.22821212699408147	1.0	3.8744672607516466	5.724446729993655	RORB
chloride transmembrane transport (GO:1902476)	1/58	0.22821212699408147	1.0	3.8744672607516466	5.724446729993655	SLC12A5
epidermal growth factor receptor signaling pathway (GO:0007173)	1/58	0.22821212699408147	1.0	3.8744672607516466	5.724446729993655	BCAR1
regulation of MAPK cascade (GO:0043408)	2/204	0.23011051113142425	1.0	2.2031284423881914	3.236826618801316	TNFRSF10A;FGFR2
autophagosome assembly (GO:0000045)	1/59	0.23165656691039505	1.0	3.8087983241287375	5.57036495565046	ULK3
integrin-mediated signaling pathway (GO:0007229)	1/59	0.23165656691039505	1.0	3.8087983241287375	5.57036495565046	BCAR1
ubiquitin-dependent ERAD pathway (GO:0030433)	1/59	0.23165656691039505	1.0	3.8087983241287375	5.57036495565046	NPLOC4
regulation of cell proliferation (GO:0042127)	5/741	0.2341763766737712	1.0	1.5163232194574596	2.201217154285183	ALDH1A2;COL4A3;TNFRSF10A;TGFBR1;FGFR2
renal system development (GO:0072001)	1/60	0.23508580645925273	1.0	3.745318352059925	5.422489504172158	TGFBR1
dicarboxylic acid metabolic process (GO:0043648)	1/60	0.23508580645925273	1.0	3.745318352059925	5.422489504172158	NIT2
regulation of pathway-restricted SMAD protein phosphorylation (GO:0060393)	1/60	0.23508580645925273	1.0	3.745318352059925	5.422489504172158	TGFBR1
sterol metabolic process (GO:0016125)	1/60	0.23508580645925273	1.0	3.745318352059925	5.422489504172158	CETP
regulation of stress fiber assembly (GO:0051492)	1/61	0.23849991198169293	1.0	3.6839196905507463	5.280480153631663	TGFBR1
cell chemotaxis (GO:0060326)	1/61	0.23849991198169293	1.0	3.6839196905507463	5.280480153631663	BCAR1
actin cytoskeleton reorganization (GO:0031532)	1/62	0.24189894948713814	1.0	3.624501631025734	5.14402031218685	BCAR1
diterpenoid metabolic process (GO:0016101)	1/63	0.24528298471335783	1.0	3.5669698591046903	5.012815035976942	RDH5
regulation of actin filament-based process (GO:0032970)	1/63	0.24528298471335783	1.0	3.5669698591046903	5.012815035976942	CNN2
negative regulation of intrinsic apoptotic signaling pathway (GO:2001243)	1/63	0.24528298471335783	1.0	3.5669698591046903	5.012815035976942	HERPUD1
cellular amide metabolic process (GO:0043603)	1/63	0.24528298471335783	1.0	3.5669698591046903	5.012815035976942	NIT2
kidney development (GO:0001822)	1/64	0.24865208314624695	1.0	3.51123595505618	4.886589241682722	TGFBR1
iron ion homeostasis (GO:0055072)	1/64	0.24865208314624695	1.0	3.51123595505618	4.886589241682722	TMEM199
NADH dehydrogenase complex assembly (GO:0010257)	1/65	0.2520063099873694	1.0	3.457216940363008	4.765086092140992	NDUFB3
cellular response to decreased oxygen levels (GO:0036294)	1/65	0.2520063099873694	1.0	3.457216940363008	4.765086092140992	PICK1
positive regulation of protein polymerization (GO:0032273)	1/65	0.2520063099873694	1.0	3.457216940363008	4.765086092140992	BAIAP2L2
positive regulation of endocytosis (GO:0045807)	1/65	0.2520063099873694	1.0	3.457216940363008	4.765086092140992	ABCA7
mitochondrial respiratory chain complex I biogenesis (GO:0097031)	1/65	0.2520063099873694	1.0	3.457216940363008	4.765086092140992	NDUFB3
inorganic anion transmembrane transport (GO:0098661)	1/65	0.2520063099873694	1.0	3.457216940363008	4.765086092140992	SLC12A5
mitochondrial respiratory chain complex I assembly (GO:0032981)	1/65	0.2520063099873694	1.0	3.457216940363008	4.765086092140992	NDUFB3
central nervous system development (GO:0007417)	2/218	0.2531440358871619	1.0	2.061643129574271	2.8322784052038728	TBC1D23;FGFR2
regulation of cell division (GO:0051302)	1/66	0.255345730087982	1.0	3.404834865509023	4.648065535682038	FGFR2
cellular response to reactive oxygen species (GO:0034614)	1/66	0.255345730087982	1.0	3.404834865509023	4.648065535682038	PLEKHA1
defense response to Gram-positive bacterium (GO:0050830)	1/66	0.255345730087982	1.0	3.404834865509023	4.648065535682038	DMBT1
negative regulation of blood vessel morphogenesis (GO:2000181)	1/66	0.255345730087982	1.0	3.404834865509023	4.648065535682038	COL4A3
cellular response to light stimulus (GO:0071482)	1/67	0.25867040811566044	1.0	3.35401643468053	4.535302979060772	PDE6G
intracellular steroid hormone receptor signaling pathway (GO:0030518)	1/67	0.25867040811566044	1.0	3.35401643468053	4.535302979060772	MED16
positive regulation of cell migration (GO:0030335)	2/222	0.25974068519298565	1.0	2.0244964065188786	2.729165928349104	TGFBR1;BCAR1
positive regulation of endothelial cell proliferation (GO:0001938)	1/68	0.26198040836352127	1.0	3.3046926635822866	4.426588087427183	TGFBR1
negative regulation of protein binding (GO:0032091)	1/68	0.26198040836352127	1.0	3.3046926635822866	4.426588087427183	CFHR1
extrinsic apoptotic signaling pathway (GO:0097191)	1/68	0.26198040836352127	1.0	3.3046926635822866	4.426588087427183	TNFRSF10A
regulation of cardiac conduction (GO:1903779)	1/68	0.26198040836352127	1.0	3.3046926635822866	4.426588087427183	DMPK
regulation of actin filament polymerization (GO:0030833)	1/69	0.26527579495024384	1.0	3.2567985670086306	4.321723688404227	BAIAP2L2
peptidyl-threonine phosphorylation (GO:0018107)	1/69	0.26527579495024384	1.0	3.2567985670086306	4.321723688404227	TGFBR1
regulation of epithelial to mesenchymal transition (GO:0010717)	1/69	0.26527579495024384	1.0	3.2567985670086306	4.321723688404227	TGFBR1
negative regulation of cysteine-type endopeptidase activity involved in apoptotic process (GO:0043154)	1/69	0.26527579495024384	1.0	3.2567985670086306	4.321723688404227	TNFRSF10A
monocarboxylic acid biosynthetic process (GO:0072330)	1/69	0.26527579495024384	1.0	3.2567985670086306	4.321723688404227	LIPC
cholesterol metabolic process (GO:0008203)	1/69	0.26527579495024384	1.0	3.2567985670086306	4.321723688404227	CETP
negative regulation of angiogenesis (GO:0016525)	1/70	0.26855663163565396	1.0	3.2102728731942216	4.220524779148855	COL4A3
regulation of endothelial cell migration (GO:0010594)	1/70	0.26855663163565396	1.0	3.2102728731942216	4.220524779148855	BCAR1
snRNA transcription from RNA polymerase II promoter (GO:0042795)	1/71	0.2718229819556151	1.0	3.165057762304162	4.122817617291396	GTF2F1
positive regulation of endothelial cell migration (GO:0010595)	1/71	0.2718229819556151	1.0	3.165057762304162	4.122817617291396	BCAR1
vascular endothelial growth factor receptor signaling pathway (GO:0048010)	1/71	0.2718229819556151	1.0	3.165057762304162	4.122817617291396	BCAR1
calcium-mediated signaling (GO:0019722)	1/71	0.2718229819556151	1.0	3.165057762304162	4.122817617291396	DMPK
positive regulation of proteasomal ubiquitin-dependent protein catabolic process (GO:0032436)	1/71	0.2718229819556151	1.0	3.165057762304162	4.122817617291396	HERPUD1
snRNA transcription (GO:0009301)	1/71	0.2718229819556151	1.0	3.165057762304162	4.122817617291396	GTF2F1
defense response to Gram-negative bacterium (GO:0050829)	1/72	0.27507490914784966	1.0	3.1210986267166043	4.02843889359424	DMBT1
positive regulation of growth (GO:0045927)	1/72	0.27507490914784966	1.0	3.1210986267166043	4.02843889359424	TGFBR1
vesicle-mediated transport (GO:0016192)	3/411	0.2765358312576408	1.0	1.6402854096612811	2.1084472693847296	DENND1B;RIN3;TBC1D23
negative regulation of cysteine-type endopeptidase activity (GO:2000117)	1/73	0.27831247612889637	1.0	3.0783438510081576	3.937234975130318	TNFRSF10A
regulation of epithelial cell proliferation (GO:0050678)	1/73	0.27831247612889637	1.0	3.0783438510081576	3.937234975130318	FGFR2
lipid biosynthetic process (GO:0008610)	1/73	0.27831247612889637	1.0	3.0783438510081576	3.937234975130318	LIPC
glycoprotein biosynthetic process (GO:0009101)	1/73	0.27831247612889637	1.0	3.0783438510081576	3.937234975130318	FUT2
positive regulation of protein phosphorylation (GO:0001934)	3/413	0.27895464528629804	1.0	1.632342138912316	2.0840211204503296	TNFRSF10A;TGFBR1;FGFR2
regulation of signal transduction (GO:0009966)	2/234	0.27953900278877664	1.0	1.920676077979449	2.44811956450784	CD55;FGFR2
B cell activation (GO:0042113)	1/74	0.28153574565871053	1.0	3.0367446097783177	3.8490612106353232	CR2
transcription-coupled nucleotide-excision repair (GO:0006283)	1/74	0.28153574565871053	1.0	3.0367446097783177	3.8490612106353232	USP7
chloride transport (GO:0006821)	1/74	0.28153574565871053	1.0	3.0367446097783177	3.8490612106353232	SLC12A5
RNA splicing, via transesterification reactions with bulged adenosine as nucleophile (GO:0000377)	2/237	0.2844859365416981	1.0	1.8963637225619872	2.3838647111903097	GTF2F1;PPIL3
positive regulation of epithelial cell migration (GO:0010634)	1/75	0.28474478012245696	1.0	2.9962546816479403	3.76378129816593	BCAR1
mitotic nuclear division (GO:0140014)	1/75	0.28474478012245696	1.0	2.9962546816479403	3.76378129816593	CEP57
regulation of G-protein coupled receptor protein signaling pathway (GO:0008277)	1/75	0.28474478012245696	1.0	2.9962546816479403	3.76378129816593	PDE6G
nitrogen compound transport (GO:0071705)	1/75	0.28474478012245696	1.0	2.9962546816479403	3.76378129816593	PICK1
regulation of nucleic acid-templated transcription (GO:1903506)	4/608	0.2859496999633787	1.0	1.478415138971023	1.8508860997692123	RORB;ZFP37;TGFBR1;ZKSCAN1
negative regulation of cellular amide metabolic process (GO:0034249)	1/76	0.28793964170883174	1.0	2.956830277942046	3.6812667007998017	ABCA7
transforming growth factor beta receptor signaling pathway (GO:0007179)	1/77	0.29112039226301456	1.0	2.91842988472202	3.6013961133865835	TGFBR1
hemopoiesis (GO:0030097)	1/77	0.29112039226301456	1.0	2.91842988472202	3.6013961133865835	FGFR2
positive regulation of apoptotic signaling pathway (GO:2001235)	1/77	0.29112039226301456	1.0	2.91842988472202	3.6013961133865835	TGFBR1
positive regulation of cytoskeleton organization (GO:0051495)	1/78	0.29428709343447745	1.0	2.881014116969173	3.524054969279656	BAIAP2L2
negative regulation of transmembrane receptor protein serine/threonine kinase signaling pathway (GO:0090101)	1/78	0.29428709343447745	1.0	2.881014116969173	3.524054969279656	TGFBR1
negative regulation of gene expression (GO:0010629)	4/619	0.2969463957052768	1.0	1.4521428182461746	1.7631970990685024	TSC22D4;CBY1;RORB;LHX9
sensory perception of mechanical stimulus (GO:0050954)	1/79	0.2974398065708461	1.0	2.844545583842981	3.4491349888277627	COL4A3
extracellular matrix disassembly (GO:0022617)	1/79	0.2974398065708461	1.0	2.844545583842981	3.4491349888277627	HTRA1
negative regulation of cell communication (GO:0010648)	1/79	0.2974398065708461	1.0	2.844545583842981	3.4491349888277627	FGFR2
regulation of endothelial cell proliferation (GO:0001936)	1/80	0.30057859275620635	1.0	2.808988764044944	3.376533761933676	TGFBR1
cation transport (GO:0006812)	1/80	0.30057859275620635	1.0	2.808988764044944	3.376533761933676	TRPM3
regulation of transforming growth factor beta receptor signaling pathway (GO:0017015)	1/80	0.30057859275620635	1.0	2.808988764044944	3.376533761933676	TGFBR1
peptidyl-tyrosine phosphorylation (GO:0018108)	1/80	0.30057859275620635	1.0	2.808988764044944	3.376533761933676	FGFR2
regulation of ERK1 and ERK2 cascade (GO:0070372)	2/248	0.3025954394427158	1.0	1.812250815512867	2.1662895052222773	ABCA7;FGFR2
ERBB signaling pathway (GO:0038127)	1/81	0.303703512860503	1.0	2.7743098904147594	3.3061543629365175	BCAR1
nucleic acid metabolic process (GO:0090304)	1/81	0.303703512860503	1.0	2.7743098904147594	3.3061543629365175	GTF2F1
retrograde vesicle-mediated transport, Golgi to ER (GO:0006890)	1/81	0.303703512860503	1.0	2.7743098904147594	3.3061543629365175	PICK1
sensory perception of sound (GO:0007605)	1/82	0.30681462733813913	1.0	2.740476842970677	3.23790499729508	COL4A3
protein catabolic process (GO:0030163)	1/82	0.30681462733813913	1.0	2.740476842970677	3.23790499729508	ATE1
epidermis development (GO:0008544)	1/82	0.30681462733813913	1.0	2.740476842970677	3.23790499729508	FGFR2
regulation of anatomical structure morphogenesis (GO:0022603)	1/83	0.30991199658544977	1.0	2.707459049681874	3.171698670062225	FGFR2
negative regulation of binding (GO:0051100)	1/83	0.30991199658544977	1.0	2.707459049681874	3.171698670062225	CFHR1
mitotic sister chromatid segregation (GO:0000070)	1/83	0.30991199658544977	1.0	2.707459049681874	3.171698670062225	CEP57
retrograde transport, endosome to Golgi (GO:0042147)	1/83	0.30991199658544977	1.0	2.707459049681874	3.171698670062225	TBC1D23
positive regulation of DNA metabolic process (GO:0051054)	1/83	0.30991199658544977	1.0	2.707459049681874	3.171698670062225	USP7
positive regulation of transmembrane receptor protein serine/threonine kinase signaling pathway (GO:0090100)	1/83	0.30991199658544977	1.0	2.707459049681874	3.171698670062225	TGFBR1
positive regulation of cell cycle (GO:0045787)	1/83	0.30991199658544977	1.0	2.707459049681874	3.171698670062225	FGFR2
regulation of cellular macromolecule biosynthetic process (GO:2000112)	4/632	0.3100140871129864	1.0	1.4222727919214906	1.6656770590747534	RORB;ZFP37;TGFBR1;ZKSCAN1
inflammatory response (GO:0006954)	2/253	0.3108046818879235	1.0	1.7764355820047075	2.075925916618817	TNFRSF10A;RELB
negative regulation of signaling (GO:0023057)	1/84	0.3129956806176924	1.0	2.675227394328518	3.107452885181056	FGFR2
establishment of protein localization to membrane (GO:0090150)	1/84	0.3129956806176924	1.0	2.675227394328518	3.107452885181056	GRIN3B
positive regulation of supramolecular fiber organization (GO:1902905)	1/85	0.316065739191776	1.0	2.6437541308658297	3.0450893631581732	BAIAP2L2
regulation of cell cycle G2/M phase transition (GO:1902749)	1/85	0.316065739191776	1.0	2.6437541308658297	3.0450893631581732	CEP57
protein deubiquitination (GO:0016579)	2/258	0.31899527766082136	1.0	1.7420085358418256	1.9903823358208506	USP7;TGFBR1
mitochondrial ATP synthesis coupled electron transport (GO:0042775)	1/86	0.3191222318731329	1.0	2.6130128037627385	2.9845337799133835	NDUFB3
calcium ion transmembrane transport (GO:0070588)	1/87	0.3221652178778704	1.0	2.582978173834431	2.9257155263551913	TRPM3
calcium ion homeostasis (GO:0055074)	1/88	0.3251947563034599	1.0	2.5536261491317673	2.8685674820392983	DMPK
mRNA splicing, via spliceosome (GO:0000398)	2/262	0.3255322100119863	1.0	1.7154129856763016	1.9251974727494836	GTF2F1;PPIL3
protein modification by small protein removal (GO:0070646)	2/262	0.3255322100119863	1.0	1.7154129856763016	1.9251974727494836	USP7;TGFBR1
regulation of proteasomal ubiquitin-dependent protein catabolic process (GO:0032434)	1/89	0.32821090580714035	1.0	2.524933720489837	2.813025809185422	USP7
endocytosis (GO:0006897)	2/264	0.3287949603686967	1.0	1.7024174327545114	1.893634564629537	DENND1B;RIN3
peptidyl-threonine modification (GO:0018210)	1/90	0.3312137249443987	1.0	2.4968789013732837	2.75902975600533	TGFBR1
nervous system development (GO:0007399)	3/456	0.33130903832523984	1.0	1.478415138971023	1.6332106573864655	ALDH1A2;PPP2R5D;FGFR2
protein tetramerization (GO:0051262)	1/91	0.3342032719304514	1.0	2.4694406716878627	2.7065214780399787	CBY1
cellular response to acid chemical (GO:0071229)	1/92	0.33717960477045333	1.0	2.442598925256473	2.655445868971814	RORB
positive regulation of cellular metabolic process (GO:0031325)	1/93	0.3401427812414636	1.0	2.416334420683823	2.605750404002046	PICK1
Golgi vesicle transport (GO:0048193)	2/272	0.34180352222373084	1.0	1.6523463317911433	1.7738255178910631	PICK1;CD55
cellular transition metal ion homeostasis (GO:0046916)	1/94	0.3430928588581939	1.0	2.390628735357399	2.5573849938361195	TMEM199
proteolysis involved in cellular protein catabolic process (GO:0051603)	1/94	0.3430928588581939	1.0	2.390628735357399	2.5573849938361195	ATE1
regulation of cysteine-type endopeptidase activity involved in apoptotic process (GO:0043281)	1/94	0.3430928588581939	1.0	2.390628735357399	2.5573849938361195	TNFRSF10A
axon development (GO:0061564)	1/95	0.3460298948102344	1.0	2.365464222353637	2.5103018485420034	FGFR2
respiratory electron transport chain (GO:0022904)	1/95	0.3460298948102344	1.0	2.365464222353637	2.5103018485420034	NDUFB3
transcription elongation from RNA polymerase II promoter (GO:0006368)	1/96	0.34895394611836394	1.0	2.340823970037453	2.464455348860889	GTF2F1
regulation of heart contraction (GO:0008016)	1/96	0.34895394611836394	1.0	2.340823970037453	2.464455348860889	DMPK
positive regulation of macromolecule metabolic process (GO:0010604)	2/277	0.3498957869545829	1.0	1.6225205857299316	1.7038411883240314	PICK1;TGFBR1
protein localization to nucleus (GO:0034504)	1/97	0.3518650695508217	1.0	2.3166917641607783	2.419801927514451	ABCA7
ciliary basal body-plasma membrane docking (GO:0097711)	1/97	0.3518650695508217	1.0	2.3166917641607783	2.419801927514451	CEP57
cellular metal ion homeostasis (GO:0006875)	1/97	0.3518650695508217	1.0	2.3166917641607783	2.419801927514451	DMPK
cell morphogenesis involved in neuron differentiation (GO:0048667)	1/98	0.35476332161101654	1.0	2.2930520522815865	2.376299957663528	FGFR2
protein localization to organelle (GO:0033365)	1/98	0.35476332161101654	1.0	2.2930520522815865	2.376299957663528	ABCA7
mitochondrial respiratory chain complex assembly (GO:0033108)	1/98	0.35476332161101654	1.0	2.2930520522815865	2.376299957663528	NDUFB3
response to molecule of bacterial origin (GO:0002237)	1/99	0.35764875855095773	1.0	2.269889910339349	2.3339096483079897	TNFRSF10A
phosphatidylinositol biosynthetic process (GO:0006661)	1/99	0.35764875855095773	1.0	2.269889910339349	2.3339096483079897	PLEKHA1
positive regulation of cell growth (GO:0030307)	1/99	0.35764875855095773	1.0	2.269889910339349	2.3339096483079897	TGFBR1
positive regulation of intracellular signal transduction (GO:1902533)	3/480	0.36058226740653526	1.0	1.404494382022472	1.4326336301508271	TNFRSF10A;TGFBR1;FGFR2
mRNA processing (GO:0006397)	2/284	0.36116985268768204	1.0	1.582528881152081	1.6116583719614879	GTF2F1;PPIL3
cellular response to transforming growth factor beta stimulus (GO:0071560)	1/101	0.36338141098655935	1.0	2.224941595283124	2.2523134439089176	TGFBR1
cellular divalent inorganic cation homeostasis (GO:0072503)	1/102	0.366228737801746	1.0	2.2031284423881914	2.2130362946016193	DMPK
regulation of protein ubiquitination (GO:0031396)	1/102	0.366228737801746	1.0	2.2031284423881914	2.2130362946016193	TGFBR1
transcription from RNA polymerase II promoter (GO:0006366)	3/486	0.367880294465982	1.0	1.3871549452073797	1.3871517277120937	RORB;MED16;GTF2F1
cilium assembly (GO:0060271)	2/289	0.3691800391924135	1.0	1.5551494887446056	1.5496611217930434	CEP57;CBY1
ion transport (GO:0006811)	2/290	0.3707775595406629	1.0	1.5497869043006587	1.537625674017689	SLC12A5;TRPM3
protein import into nucleus (GO:0006606)	1/104	0.37188566907036535	1.0	2.16076058772688	2.1373569860775157	CEP57
proteolysis (GO:0006508)	2/292	0.37396793806899153	1.0	1.5391719255040788	1.5139067451602892	CASP6;HTRA1
response to endoplasmic reticulum stress (GO:0034976)	1/107	0.38027758252405	1.0	2.1001785151737895	2.0305656045493112	HERPUD1
fatty acid metabolic process (GO:0006631)	1/107	0.38027758252405	1.0	2.1001785151737895	2.0305656045493112	LIPC
positive regulation of cellular component organization (GO:0051130)	1/107	0.38027758252405	1.0	2.1001785151737895	2.0305656045493112	TGFBR1
positive regulation of transcription, DNA-templated (GO:0045893)	6/1121	0.3818758952022432	1.0	1.202778418145917	1.1578661967110804	NLRC5;RORB;MED16;TGFBR1;FGFR2;RELB
cellular response to starvation (GO:0009267)	1/108	0.3830501756920451	1.0	2.0807324178110695	1.996648546303213	PICK1
nucleotide-excision repair (GO:0006289)	1/109	0.3858105032296065	1.0	2.061643129574271	1.963527377251237	USP7
DNA-templated transcription, elongation (GO:0006354)	1/109	0.3858105032296065	1.0	2.061643129574271	1.963527377251237	GTF2F1
positive regulation of nucleic acid-templated transcription (GO:1903508)	3/503	0.3884810515975572	1.0	1.340272968928005	1.267242679117049	RORB;MED16;TGFBR1
circulatory system development (GO:0072359)	1/110	0.3885586187844101	1.0	2.0429009193054135	1.9311771923482333	TGFBR1
regulation of protein binding (GO:0043393)	1/112	0.39401842729962294	1.0	2.0064205457463884	1.868695026047108	CFHR1
positive regulation of developmental process (GO:0051094)	1/114	0.39943002577268605	1.0	1.9712201852946973	1.8090216511503543	FGFR2
positive regulation of canonical Wnt signaling pathway (GO:0090263)	1/114	0.39943002577268605	1.0	1.9712201852946973	1.8090216511503543	FGFR2
positive regulation of kinase activity (GO:0033674)	1/114	0.39943002577268605	1.0	1.9712201852946973	1.8090216511503543	FGFR2
positive regulation of cellular process (GO:0048522)	3/520	0.40892975735384374	1.0	1.296456352636128	1.1593066725582004	CFHR1;TGFBR1;FGFR2
calcium ion transport (GO:0006816)	1/119	0.4127508564419945	1.0	1.8883958077613068	1.6710624515505434	TRPM3
positive regulation of protein serine/threonine kinase activity (GO:0071902)	1/119	0.4127508564419945	1.0	1.8883958077613068	1.6710624515505434	TNFRSF10A
cytosolic transport (GO:0016482)	1/119	0.4127508564419945	1.0	1.8883958077613068	1.6710624515505434	TBC1D23
regulation of cell migration (GO:0030334)	2/317	0.41327072782924246	1.0	1.4177861269627476	1.252830093151933	TGFBR1;BCAR1
regulation of phosphorylation (GO:0042325)	1/120	0.41537975203514355	1.0	1.8726591760299625	1.6452474007928675	NLRC5
brain development (GO:0007420)	1/120	0.41537975203514355	1.0	1.8726591760299625	1.6452474007928675	TBC1D23
regulation of transcription, DNA-templated (GO:0006355)	8/1599	0.4191557182110335	1.0	1.12429819198797	0.977591652753238	TSC22D4;CBY1;RORB;MED16;ZFP37;TGFBR1;ZKSCAN1;LHX9
stimulatory C-type lectin receptor signaling pathway (GO:0002223)	1/122	0.42060268325068967	1.0	1.8419598452753732	1.5952599671310599	RELB
Golgi organization (GO:0007030)	1/122	0.42060268325068967	1.0	1.8419598452753732	1.5952599671310599	NPLOC4
tumor necrosis factor-mediated signaling pathway (GO:0033209)	1/124	0.42577947297589464	1.0	1.812250815512867	1.5473608840527904	TNFRSF10A
innate immune response activating cell surface receptor signaling pathway (GO:0002220)	1/125	0.42835069087155087	1.0	1.797752808988764	1.5241582880115983	RELB
dephosphorylation (GO:0016311)	1/125	0.42835069087155087	1.0	1.797752808988764	1.5241582880115983	PPP2R5D
cellular protein localization (GO:0034613)	2/328	0.43018789221849346	1.0	1.3702384214853385	1.155841610147299	GRIN3B;PICK1
protein dephosphorylation (GO:0006470)	1/126	0.4309105242286232	1.0	1.7834849295523452	1.5014353679828083	PPP2R5D
G2/M transition of mitotic cell cycle (GO:0000086)	1/127	0.43345902288363203	1.0	1.7694417411306733	1.4791790028300815	CEP57
cytoskeleton organization (GO:0007010)	1/127	0.43345902288363203	1.0	1.7694417411306733	1.4791790028300815	CNN2
negative regulation of response to stimulus (GO:0048585)	1/128	0.43599623650027164	1.0	1.75561797752809	1.4573765230871991	FGFR2
non-canonical Wnt signaling pathway (GO:0035567)	1/128	0.43599623650027164	1.0	1.75561797752809	1.4573765230871991	PDE6G
cell cycle G2/M phase transition (GO:0044839)	1/128	0.43599623650027164	1.0	1.75561797752809	1.4573765230871991	CEP57
protein glycosylation (GO:0006486)	1/131	0.4435406599599452	1.0	1.7154129856763016	1.3945720931564132	FUT2
positive regulation of cytosolic calcium ion concentration (GO:0007204)	1/134	0.4509852836691509	1.0	1.677008217340265	1.3354361402937867	CD55
ubiquitin-dependent protein catabolic process (GO:0006511)	2/342	0.45134874371221384	1.0	1.314146790196465	1.045423445222789	ATE1;NPLOC4
cellular response to organic cyclic compound (GO:0071407)	1/136	0.4558935671914447	1.0	1.6523463317911433	1.297911272294981	CASP6
intracellular protein transport (GO:0006886)	2/348	0.46028404636063286	1.0	1.2914890869172155	1.0020812191404591	CEP57;PICK1
regulation of cytosolic calcium ion concentration (GO:0051480)	1/138	0.46075845843736035	1.0	1.6283992835043153	1.261816193820041	CD55
positive regulation of transferase activity (GO:0051347)	1/138	0.46075845843736035	1.0	1.6283992835043153	1.261816193820041	FGFR2
negative regulation of transcription from RNA polymerase II promoter (GO:0000122)	3/566	0.4631574867512409	1.0	1.1910906419978562	0.9167683390963636	FGFR2;IKZF5;RELB
inorganic cation transmembrane transport (GO:0098662)	1/141	0.46797526348631685	1.0	1.593752490238266	1.2101997613513038	TRPM3
response to lipid (GO:0033993)	1/141	0.46797526348631685	1.0	1.593752490238266	1.2101997613513038	TNFRSF10A
positive regulation of Wnt signaling pathway (GO:0030177)	1/141	0.46797526348631685	1.0	1.593752490238266	1.2101997613513038	FGFR2
modification-dependent protein catabolic process (GO:0019941)	1/142	0.47035957784019206	1.0	1.582528881152081	1.1936347801111191	NPLOC4
positive regulation of macromolecule biosynthetic process (GO:0010557)	1/143	0.4727333262131974	1.0	1.571462245619549	1.177376980972709	NLRC5
transcription, DNA-templated (GO:0006351)	2/357	0.47353042918594473	1.0	1.2589305385075378	0.9410998068002595	MED16;GTF2F1
transmembrane receptor protein serine/threonine kinase signaling pathway (GO:0007178)	1/145	0.4774493098046625	1.0	1.5497869043006587	1.1457532462977178	TGFBR1
negative regulation of cell proliferation (GO:0008285)	2/364	0.48369981150542524	1.0	1.2347203358439314	0.8967660067248074	ALDH1A2;COL4A3
heart development (GO:0007507)	1/150	0.4890575798295302	1.0	1.4981273408239701	1.0715731030361542	TGFBR1
regulation of G2/M transition of mitotic cell cycle (GO:0010389)	1/150	0.4890575798295302	1.0	1.4981273408239701	1.0715731030361542	CEP57
regulation of apoptotic process (GO:0042981)	4/816	0.49445618377654654	1.0	1.1015642211940957	0.7758280887535784	CASP6;TNFRSF10A;FGFR2;BCAR1
protein stabilization (GO:0050821)	1/153	0.49589976504300626	1.0	1.4687522949254608	1.030155627944924	USP7
spermatogenesis (GO:0007283)	1/154	0.49816029893883473	1.0	1.45921494236101	1.0168296634060043	SPATA25
male gamete generation (GO:0048232)	1/155	0.5004108092841051	1.0	1.4498006524102935	1.0037345405371585	SPATA25
organelle assembly (GO:0070925)	2/377	0.5022668934386334	1.0	1.192143772538968	0.8209383844488615	CBY1;ULK3
response to lipopolysaccharide (GO:0032496)	1/156	0.5026513400394631	1.0	1.4405070584845865	0.990865039159993	TNFRSF10A
protein localization to membrane (GO:0072657)	1/161	0.5137058246695991	1.0	1.3957708144322702	0.929729224528272	PICK1
positive regulation of transcription from RNA polymerase II promoter (GO:0045944)	4/849	0.5258295896887448	1.0	1.0587472373314275	0.680539529875045	NLRC5;RORB;FGFR2;RELB
negative regulation of Wnt signaling pathway (GO:0030178)	1/175	0.5433823738190634	1.0	1.2841091492776886	0.7832321275888338	CBY1
positive regulation of MAP kinase activity (GO:0043406)	1/178	0.5495047535125898	1.0	1.2624668602449185	0.7558866993580599	TGFBR1
regulation of angiogenesis (GO:0045765)	1/178	0.5495047535125898	1.0	1.2624668602449185	0.7558866993580599	COL4A3
cellular response to lipid (GO:0071396)	1/179	0.5515274539880417	1.0	1.2554139727575169	0.7470512346380099	RORB
ER to Golgi vesicle-mediated transport (GO:0006888)	1/181	0.5555459535841321	1.0	1.2415419951579862	0.7297832871066405	CD55
phosphate-containing compound metabolic process (GO:0006796)	1/184	0.5615070381595928	1.0	1.2212994626282365	0.7048497439115784	IP6K3
regulation of mitotic cell cycle phase transition (GO:1901990)	1/185	0.563476444964256	1.0	1.2146978439113272	0.6967868177123271	CEP57
positive regulation of cell proliferation (GO:0008284)	2/425	0.567049883766806	1.0	1.0575016523463316	0.599929148129076	TGFBR1;FGFR2
protein homooligomerization (GO:0051260)	1/191	0.5751105514056722	1.0	1.1765397964586153	0.650853571799278	CBY1
RNA metabolic process (GO:0016070)	1/192	0.5770195346631897	1.0	1.1704119850187265	0.6435851562246465	GTF2F1
cilium organization (GO:0044782)	1/193	0.5789200370589107	1.0	1.1643476742155208	0.6364218620234772	CBY1
positive regulation of cell differentiation (GO:0045597)	1/195	0.5826957477430712	1.0	1.1524056467876693	0.622402883740765	TGFBR1
cellular response to tumor necrosis factor (GO:0071356)	1/195	0.5826957477430712	1.0	1.1524056467876693	0.622402883740765	TNFRSF10A
regulation of autophagy (GO:0010506)	1/204	0.5992763593423178	1.0	1.1015642211940957	0.564036593317724	ULK3
positive regulation of phosphorylation (GO:0042327)	1/209	0.6082045735124243	1.0	1.075211010160744	0.5346422063505898	FGFR2
regulation of canonical Wnt signaling pathway (GO:0060828)	1/214	0.6169360499245763	1.0	1.0500892575868948	0.5071825131241879	FGFR2
regulation of cell cycle (GO:0051726)	1/216	0.6203745173862244	1.0	1.0403662089055348	0.49670403975616184	FGFR2
protein oligomerization (GO:0051259)	1/218	0.6237824638839239	1.0	1.0308215647871355	0.48649993502100686	IKZF5
mitotic cell cycle phase transition (GO:0044772)	1/222	0.6305078634307512	1.0	1.0122482032594393	0.4668788864429862	CEP57
axonogenesis (GO:0007409)	1/224	0.6338258452860286	1.0	1.0032102728731942	0.4574448778667093	FGFR2
negative regulation of apoptotic process (GO:0043066)	2/486	0.6404378364770017	1.0	0.9247699634715866	0.41208047074136406	TNFRSF10A;FGFR2
regulation of transcription from RNA polymerase II promoter (GO:0006357)	6/1479	0.6518955627492384	1.0	0.9116393554709756	0.39006396036018864	NLRC5;RORB;MED16;FGFR2;IKZF5;RELB
proteasomal protein catabolic process (GO:0010498)	1/238	0.6562410756897963	1.0	0.9441979038806534	0.39772171099768855	ATE1
anterograde trans-synaptic signaling (GO:0098916)	1/241	0.6608648559200023	1.0	0.932444403002471	0.3862239862117872	SLC12A5
plasma membrane bounded cell projection assembly (GO:0120031)	1/242	0.662392408385734	1.0	0.9285913269570063	0.3824841087817731	CBY1
defense response to bacterium (GO:0042742)	1/242	0.662392408385734	1.0	0.9285913269570063	0.3824841087817731	DMBT1
positive regulation of gene expression (GO:0010628)	3/772	0.6730088170035098	1.0	0.8732607556616405	0.3458085070541071	RORB;MED16;TGFBR1
regulation of gene expression (GO:0010468)	4/1038	0.684967306667646	1.0	0.8659695611699249	0.3276691730868717	RORB;ZFP37;TGFBR1;ZKSCAN1
negative regulation of cellular process (GO:0048523)	2/535	0.6921305163869081	1.0	0.8400714060695159	0.3091300923264459	ALDH1A2;COL4A3
cellular response to oxygen-containing compound (GO:1901701)	1/275	0.709158222337742	1.0	0.8171603677221655	0.28083890882161366	RORB
MAPK cascade (GO:0000165)	1/279	0.7143723306098712	1.0	0.8054448068946075	0.27091215103631655	FGFR2
chemical synaptic transmission (GO:0007268)	1/290	0.7282393144522162	1.0	0.7748934521503293	0.2457385169792477	SLC12A5
proteasome-mediated ubiquitin-dependent protein catabolic process (GO:0043161)	1/292	0.7306880792255093	1.0	0.7695859627520394	0.24147192127318282	NPLOC4
positive regulation of apoptotic process (GO:0043065)	1/308	0.7495086292407231	1.0	0.729607471180505	0.21037315641026688	TGFBR1
DNA metabolic process (GO:0006259)	1/315	0.7573279612300055	1.0	0.7133939718209381	0.19829419031971393	USP7
protein transport (GO:0015031)	1/327	0.7701749235128933	1.0	0.6872143765247569	0.17945752433838963	PICK1
cytokine-mediated signaling pathway (GO:0019221)	2/634	0.7781030480168426	1.0	0.7088930634813738	0.17785865459964598	CNN2;TNFRSF10A
post-translational protein modification (GO:0043687)	1/358	0.8003330333107358	1.0	0.6277069863787584	0.13980751133081037	NEURL2
transmembrane transport (GO:0055085)	1/379	0.8185040308275882	1.0	0.5929263881889063	0.11874949306641588	ABCA7
protein modification by small protein conjugation (GO:0032446)	1/399	0.8342857943460029	1.0	0.5632057672270564	0.10204120202332094	USP7
negative regulation of programmed cell death (GO:0043069)	1/409	0.8416598760538184	1.0	0.5494354550699156	0.09471129585901633	FGFR2
cellular protein metabolic process (GO:0044267)	1/485	0.888051695574065	1.0	0.4633383528321557	0.05500999511079693	DMBT1
protein ubiquitination (GO:0016567)	1/507	0.8987672713466002	1.0	0.44323294107218053	0.047306762873050245	USP7

## Sheet: Sheet 2
Supplementary Table S2b. Pathway-Enrichment analysis and functional categorization of the 106 AMD-associated genes- Genes without GO biological processes assigned
Gene	Type of gene
STAG3L5P	Pseudogene (Stromal antigen 3-like 5)
AP001877.1	Pseudogene (FGFR3)
PMS2P1	Pseudogene (PMS1 Homolog 2, Mismatch Repair System Component)
RP11.318C4.2	Pseudogene (Deleted in malignant brain tumors 1)
RP11.325F22.2	lncRNA
RP11.107C16.2	pseudogene
RP11.114I8.4	lncRNA
RP11.564D11.3	peudogene
MT1DP	lncRNA
CTC.503J8.6	protein coding
RP11.325F22.5	lncRNA
RP11.777F6.3	pseudogene
AC006273.5	lncRNA
RP11.332L8.1	pseudogene
C1orf21	protein coding
BTBD16	protein coding
ZCWPW1	protein coding
