# Supplementary material for: A transcriptome-wide association study based on 27 tissues identifies 106 genes potentially relevant for disease pathology in age-related macular degeneration
Source: Sci Rep. 2020 Jan 31;10:1584. doi: 10.1038/s41598-020-58510-9 (PMC6994629; doi:10.1038/s41598-020-58510-9)
Supplement: Supplementary file 5 — Supplementary Information5. [file 41598_2020_58510_MOESM5_ESM.xlsx]

## Sheet: Sheet1
Supplementary Table S3. Comparison to retinal TWAS of Ratnapriya et al. 2019 (ref. 1)
ENSG	Gene	MHC Locus	Expressed in GTEx Tissues	AMD TWAS (PrediXcan) based on 27 tissues			Retina effect size (TWAS.Z)
				Predictable Tissues	AMD-associated (FDR < 0.001)	Mean effect size (SD)
ENSG00000107679	PLEKHA1	No	27	19	18	-0.051 (0.033)	-23.1762
ENSG00000204351	SKIV2L	Yes	27	27	NA	NA	-13.5
ENSG00000166033	HTRA1	No	27	9	7	0.031 (0.068)	-13.2607
ENSG00000204344	STK19	Yes	27	21	NA	NA	11.1
ENSG00000204348	DXO	Yes	27	14	NA	NA	10.5
ENSG00000162687	KCNT2	No	27	6	6	-0.052 (0.014)	-10.1
ENSG00000204310	AGPAT1	Yes	27	5	NA	NA	7.93
ENSG00000204427	ABHD16A	Yes	27	9	NA	NA	-7.86
ENSG00000205403	CFI	No	27	2	1	-0.01	-7.33674
ENSG00000123739	PLA2G12A	No	27	15	13	0.021 (0.007)	-7.28214
ENSG00000179344	HLA-DQB1	Yes	27	26	NA	NA	-6.99
ENSG00000232629	HLA-DQB2	Yes	26	26	NA	NA	6.86
ENSG00000258311	RP11-644F5.10	No	0	0	0	NA	-5.92861
ENSG00000204308	RNF5	Yes	27	18	NA	NA	5.91
ENSG00000146834	MEPCE	No	27	0	0	NA	-5.78337
ENSG00000135441	BLOC1S1	No	27	12	1	0.006	5.76019
ENSG00000078319	PMS2P1	No	27	17	14	-0.013 (0.005)	-5.65745
ENSG00000272720	CTA-228A9.3	No	27	9	0	NA	5.62699
ENSG00000272752	STAG3L5P-PVRIG2P-PILRB	No	0	0	0	NA	5.54868
ENSG00000121716	PILRB	No	27	27	27	0.042 (0.004)	5.54273
ENSG00000166925	TSC22D4	No	27	14	8	0.014 (0.007)	5.52025
ENSG00000242294	STAG3L5P	No	27	27	27	0.039 (0.006)	5.51232
ENSG00000244045	TMEM199	No	27	14	10	0.012 (0.004)	5.47616
ENSG00000085514	PILRA	No	27	26	26	0.038 (0.006)	5.4748
ENSG00000204463	BAG6	Yes	27	19	NA	NA	-5.46
ENSG00000078487	ZCWPW1	No	27	9	3	0.016 (0.005)	5.3133
ENSG00000004142	POLDIP2	No	27	15	3	0.011 (0.01)	5.22383
ENSG00000051108	HERPUD1	No	27	8	2	-0.009 (0.004)	-5.18779
ENSG00000187676	B3GLCT	No	27	21	5	0.013 (0.005)	5.11385
ENSG00000140522	RLBP1	No	15	0	0	NA	4.88305
ENSG00000059378	PARP12	No	27	8	0	NA	4.80917
Legend
ENSG	Ensembl identifier
Gene	Gene symbol
MHC Locus	Is the gene located within the MHC locus?
Expressed in GTEx Tissues	Number of in this study investigated tissues in which the gene is expressed in the GTEx database (RPKM > 0.1 in at least 10 samples)
Predictable Tissues	Number of tissues for which PrediXcan provides prediction models
AMD-associated (FDR < 0.001)	Number of tissues in which predicted gene expression is significantly AMD-associated
Mean effect size (SD)	Mean effect size accross all AMD-associated tissues and standard deviation
Retina effect size (TWAS.Z)	Effect size of retinal TWAS from Ratnapriya et al. (2019)
Ref. 1
Ratnapriya R, Sosina OA, Starostik MR, Kwicklis M, Kapphahn RJ, Fritsche LG, Walton A, Arvanitis M, Gieser L, Pietraszkiewicz A, Montezuma SR, Chew EY, Battle A,
Abecasis GR, Ferrington DA, Chatterjee N, Swaroop A. Retinal transcriptome and eQTL analyses identify genes associated with age-related macular degeneration.
Nat Genet. 2019 Apr;51(4):606-610
